# Supplementary material for: Fine mapping of the HLA locus in Parkinson’s disease in Europeans
Source: NPJ Parkinsons Dis. 2021 Sep 21;7:84. doi: 10.1038/s41531-021-00231-5 (PMC8455634; doi:10.1038/s41531-021-00231-5)
Supplement: Supplementary file 2 — Supplementary Data 1 [file 41531_2021_231_MOESM2_ESM.xlsx]

## Sheet: Sheet1
Supplementary Table 1: Table describing different analysis phases
Total number of cases and controls were shown for each steps of the analysis. In "Sequenced", the total number of samples sequenced. In "Standard QC", the total numbers of samples which passed the quality control phase. In "HLA allele QC", the total numbers of samples which passed the quality control phase for HLA alleles.
In "HLA allele adjusted", the total numbers of samples for any conditional analysis. In "HLA haplotype", the total numbers of samples after quality control for haplotype analysis. In "HLA amino acid", the total numbers of samples after quality control for amino acid association.
	IPDGC			McGill			NINDS			NGRC			Oslo			PPMI			Vance			UK Biobank Cases			UK Biobank Proxy Cases				Total	Case	control
	Total	Case	control	Total	Case	control	Total	Case	control	Total	Case	control	Total	Case	control	Total	Case	control	Total	Case	control	Total	Case	control	Total	Case	control
sequenced	11402	5540	5862	2710	1599	1111	1741	940	801	3986	2000	1986	933	474	459	619	441	178	976	642	334	50147	2134	48013	452331	20214	432117		524845	33984	490861
Standard QC	10552	5163	5389	2235	1240	995	1620	847	773	3860	1922	1938	933	474	459	557	398	159	898	603	295	34741	1490	33251	323116	14422	308694		378512	26559	351953
HLA allele QC
A	9614	4704	4910	2136	1174	962	1462	771	691	3748	1866	1882	907	462	445	519	370	149	875	585	290	33950	1452	32498	321416	14151	307265		374627	25535	349092
B	9367	4586	4781	2098	1155	943	1441	759	682	3705	1847	1858	905	463	442	509	365	144	865	579	286	33551	1438	32113	316479	13976	302503		368920	25168	343752
C	9650	4719	4931	2128	1176	952	1466	772	694	3755	1872	1883	903	458	445	524	374	150	870	581	289	32621	1420	31201	321086	13438	307648		373003	24810	348193
DPB1	9411	4601	4810	2103	1158	945	1422	752	670	3702	1848	1854	898	459	439	511	364	147	863	581	282	33462	1432	32030	309304	13939	295365		361676	25134	336542
DQA1	9651	4713	4938	2141	1177	964	1463	771	692	3762	1876	1886	912	465	447	523	373	150	875	584	291	34010	1457	32553	304789	14166	290623		358126	25582	332544
DQB1	9629	4707	4922	2141	1178	963	1463	771	692	3758	1875	1883	908	463	445	525	375	150	877	586	291	33990	1452	32538	281362	14161	267201		334653	25568	309085
DRB1	9058	4441	4617	1999	1090	909	1340	706	634	3597	1785	1812	871	449	422	493	351	142	828	554	274	32622	1401	31221	321413	13597	307816		372221	24374	347847
DRB3	9231	4511	4720	1946	1065	881	1397	726	671	3558	1779	1779	865	439	426	487	351	136	825	548	277	32138	1382	30756	303952	13329	290623		354399	24130	330269
DRB4	9567	4667	4900	2132	1173	959	1452	765	687	3743	1863	1880	904	461	443	520	374	146	874	583	291	29554	1260	28294	279528	12327	267201		328274	23473	304801
DRB5	9686	4733	4953	2142	1179	963	1461	771	690	3764	1876	1888	912	465	447	524	375	149	877	586	291	34034	1456	32578	321985	14169	307816		375385	25610	349775
HLA allele rs112485576
A	9614	4704	4910	2136	1174	962	1462	771	691	3748	1866	1882	907	462	445	519	370	149	875	585	290	33950	1452	32498	321416	14151	307265		374627	25535	349092
B	9367	4586	4781	2098	1155	943	1441	759	682	3705	1847	1858	905	463	442	509	365	144	865	579	286	33551	1438	32113	317531	13976	303555		369972	25168	344804
C	9650	4719	4931	2128	1176	952	1466	772	694	3755	1872	1883	903	458	445	524	374	150	870	581	289	32621	1420	31201	307943	13438	294505		359860	24810	335050
DPB1	9411	4601	4810	2103	1158	945	1422	752	670	3702	1848	1854	898	459	439	511	364	147	863	581	282	33462	1432	32030	316442	13939	302503		368814	25134	343680
DQA1	9651	4713	4938	2141	1177	964	1463	771	692	3762	1876	1886	912	465	447	523	373	150	875	584	291	34010	1457	32553	321814	14166	307648		375151	25582	349569
DQB1	9629	4707	4922	2141	1178	963	1463	771	692	3758	1875	1883	908	463	445	525	375	150	877	586	291	33990	1452	32538	321710	14161	307549		375001	25568	349433
DRB1	9058	4441	4617	1999	1090	909	1340	706	634	3597	1785	1812	871	449	422	493	351	142	828	554	274	32622	1401	31221	308962	13597	295365		359770	24374	335396
DRB3	9231	4511	4720	1946	1065	881	1397	726	671	3558	1779	1779	865	439	426	487	351	136	825	548	277	32138	1382	30756	303952	13329	290623		354399	24130	330269
DRB4	9567	4667	4900	2132	1173	959	1452	765	687	3743	1863	1880	904	461	443	520	374	146	874	583	291	29554	1260	28294	279528	12327	267201		328274	23473	304801
DRB5	9686	4733	4953	2142	1179	963	1461	771	690	3764	1876	1888	912	465	447	524	375	149	877	586	291	34034	1456	32578	321985	14169	307816		375385	25610	349775
HLA allele DQA1_0301
A	9614	4704	4910	2136	1174	962	1462	771	691	3748	1866	1882	907	462	445	519	370	149	875	585	290	33950	1452	32498	321416	14151	307265		374627	25535	349092
B	9367	4586	4781	2098	1155	943	1441	759	682	3705	1847	1858	905	463	442	509	365	144	865	579	286	33551	1438	32113	317531	13976	303555		369972	25168	344804
C	9650	4719	4931	2128	1176	952	1466	772	694	3755	1872	1883	903	458	445	524	374	150	870	581	289	32621	1420	31201	307943	13438	294505		359860	24810	335050
DPB1	9411	4601	4810	2103	1158	945	1422	752	670	3702	1848	1854	898	459	439	511	364	147	863	581	282	33462	1432	32030	316442	13939	302503		368814	25134	343680
DQA1	9651	4713	4938	2141	1177	964	1463	771	692	3762	1876	1886	912	465	447	523	373	150	875	584	291	34010	1457	32553	321814	14166	307648		375151	25582	349569
DQB1	9629	4707	4922	2141	1178	963	1463	771	692	3758	1875	1883	908	463	445	525	375	150	877	586	291	33990	1452	32538	321710	14161	307549		375001	25568	349433
DRB1	9058	4441	4617	1999	1090	909	1340	706	634	3597	1785	1812	871	449	422	493	351	142	828	554	274	32622	1401	31221	308962	13597	295365		359770	24374	335396
DRB3	9231	4511	4720	1946	1065	881	1397	726	671	3558	1779	1779	865	439	426	487	351	136	825	548	277	32138	1382	30756	303952	13329	290623		354399	24130	330269
DRB4	9567	4667	4900	2132	1173	959	1452	765	687	3743	1863	1880	904	461	443	520	374	146	874	583	291	29554	1260	28294	279528	12327	267201		328274	23473	304801
DRB5	9686	4733	4953	2142	1179	963	1461	771	690	3764	1876	1888	912	465	447	524	375	149	877	586	291	34034	1456	32578	321985	14169	307816		375385	25610	349775
HLA allele DQA1_0303
A	9614	4704	4910	2136	1174	962	1462	771	691	3748	1866	1882	907	462	445	519	370	149	875	585	290	33950	1452	32498	321416	14151	307265		374627	25535	349092
B	9367	4586	4781	2098	1155	943	1441	759	682	3705	1847	1858	905	463	442	509	365	144	865	579	286	33551	1438	32113	317531	13976	303555		369972	25168	344804
C	9650	4719	4931	2128	1176	952	1466	772	694	3755	1872	1883	903	458	445	524	374	150	870	581	289	32621	1420	31201	307943	13438	294505		359860	24810	335050
DPB1	9411	4601	4810	2103	1158	945	1422	752	670	3702	1848	1854	898	459	439	511	364	147	863	581	282	33462	1432	32030	316442	13939	302503		368814	25134	343680
DQA1	9651	4713	4938	2141	1177	964	1463	771	692	3762	1876	1886	912	465	447	523	373	150	875	584	291	34010	1457	32553	321814	14166	307648		375151	25582	349569
DQB1	9629	4707	4922	2141	1178	963	1463	771	692	3758	1875	1883	908	463	445	525	375	150	877	586	291	33990	1452	32538	321710	14161	307549		375001	25568	349433
DRB1	9058	4441	4617	1999	1090	909	1340	706	634	3597	1785	1812	871	449	422	493	351	142	828	554	274	32622	1401	31221	308962	13597	295365		359770	24374	335396
DRB3	9231	4511	4720	1946	1065	881	1397	726	671	3558	1779	1779	865	439	426	487	351	136	825	548	277	32138	1382	30756	303952	13329	290623		354399	24130	330269
DRB4	9567	4667	4900	2132	1173	959	1452	765	687	3743	1863	1880	904	461	443	520	374	146	874	583	291	29554	1260	28294	279528	12327	267201		328274	23473	304801
DRB5	9686	4733	4953	2142	1179	963	1461	771	690	3764	1876	1888	912	465	447	524	375	149	877	586	291	34034	1456	32578	321985	14169	307816		375385	25610	349775
HLA haplotype
DQA1-DQB1	8477	4164	4313	1973	1102	871	1310	707	603	3501	1745	1756	845	437	408	474	339	135	802	539	263	31473	1349	30124	285073	13137	271936		333928	23519	310409
DQA1-DRB1	8477	4164	4313	1973	1102	871	1310	707	603	3501	1745	1756	845	437	408	474	339	135	802	539	263	31473	1349	30124	285073	13137	271936		333928	23519	310409
DQB1-DRB1	8477	4164	4313	1973	1102	871	1310	707	603	3501	1745	1756	845	437	408	474	339	135	802	539	263	31473	1349	30124	285073	13137	271936		333928	23519	310409
DQA1-DQB1-DRB1	8477	4164	4313	1973	1102	871	1310	707	603	3501	1745	1756	845	437	408	474	339	135	802	539	263	31473	1349	30124	285073	13137	271936		333928	23519	310409
HLA amino acid QC
A	10023	4894	5129	2279	1282	997	1582	846	736	3868	1936	1932	930	472	458	548	391	157	910	611	299	33750	1443	32307	324488	14270	310218		378378	26145	352233
B	9744	4759	4985	2232	1256	976	1555	830	725	3818	1914	1904	928	474	454	537	386	151	900	605	295	33851	1448	32403	320151	14079	306072		373716	25751	347965
C	10062	4912	5150	2272	1284	988	1586	846	740	3875	1942	1933	927	469	458	553	395	158	905	607	298	33851	1448	32403	310872	13555	297317		364903	25458	339445
DPB1	9811	4791	5020	2241	1262	979	1536	823	713	3820	1917	1903	921	470	451	537	383	154	897	606	291	33196	1419	31777	319081	14047	305034		372040	25718	346322
DQA1	10060	4908	5152	2285	1285	1000	1580	844	736	3883	1947	1936	936	476	460	551	394	157	908	609	299	33807	1446	32361	324933	14287	310646		378943	26196	352747
DQB1	10035	4894	5141	2285	1286	999	1582	846	736	3875	1944	1931	932	474	458	554	396	158	911	611	300	33794	1443	32351	324804	14283	310521		378772	26177	352595
DRB1	9390	4598	4792	2107	1175	932	1441	772	669	3690	1839	1851	887	458	429	518	370	148	855	574	281	32330	1390	30940	311126	13678	297448		362344	24854	337490
HLA amino acid Pos13H
A	8992	4414	4578	1992	1085	907	1334	703	631	3580	1773	1807	866	446	420	488	346	142	825	552	273	32529	1396	31133	310251	13570	296681		360857	24285	336572
B	8745	4296	4449	1955	1066	889	1313	691	622	3537	1754	1783	864	447	417	478	341	137	815	546	269	32130	1382	30748	305930	13395	292535		355767	23918	331849
C	9028	4429	4599	1985	1087	898	1338	704	634	3587	1779	1808	862	442	420	493	350	143	820	548	272	31019	1355	29664	295274	12801	282473		344406	23495	320911
DPB1	8788	4311	4477	1960	1069	891	1294	684	610	3534	1755	1779	857	443	414	480	340	140	813	548	265	32041	1376	30665	304855	13358	291497		354622	23884	330738
DQA1	9029	4423	4606	1998	1088	910	1335	703	632	3594	1783	1811	871	449	422	492	349	143	824	550	274	32589	1401	31188	310694	13585	297109		361426	24331	337095
DQB1	9006	4416	4590	1998	1089	909	1335	703	632	3589	1782	1807	867	447	420	494	351	143	827	553	274	32569	1396	31173	310564	13580	296984		361249	24317	336932
DRB1	9068	4446	4622	2000	1090	910	1343	707	636	3598	1785	1813	871	449	422	494	351	143	829	555	274	32622	1401	31221	311045	13597	297448		361870	24381	337489
