# Supplementary material for: Fine mapping of the HLA locus in Parkinson’s disease in Europeans
Source: NPJ Parkinsons Dis. 2021 Sep 21;7:84. doi: 10.1038/s41531-021-00231-5 (PMC8455634; doi:10.1038/s41531-021-00231-5)
Supplement: Supplementary file 3 — Supplementary Data 2 [file 41531_2021_231_MOESM3_ESM.xlsx]

## Sheet: Sheet1
Supplementary Table 2: basic demographic details on the participating cohorts.
Cohort	Total cases	Total controls	Total	mean Age at onset (sd)	mean Age at sample in controls (sd)	Male , number (%) in cases	Male , number (%) in controls
IPDGC	5229	5480	10709	61.18 (12.62)	64.31 (14.83)	3366 (64)	3055 (58)
MCGILL	1322	1017	2339	58.54 (10.60)	44.15 (14.67)	835 (63)	519 (39)
NGRC	1972	1968	3940	58.31 (12.03)	70.29 (14.08)	1330 (67)	762 (39)
NIND	896	790	1686	66.15 (11.10)	58.67 (16.36)	534 (60)	331 (37)
Oslo	479	464	943	55.70 (11.32)	61.83 (10.99)	307 (64)	267 (56)
Vance	621	302	923	77.45 (8.41)	81.85 (12.74)	449 (72)	180 (24)
UKB PD	1547	34300	35847	62.78 (5.39)	56.84 (7.96)	972 (63)	15882 (46)
UKB Proxy	14875	308694	323569	58.47 (7.14)	56.81 (8.00)	6423 (43)	143366 (46)
