# Supplementary material for: Fine mapping of the HLA locus in Parkinson’s disease in Europeans
Source: NPJ Parkinsons Dis. 2021 Sep 21;7:84. doi: 10.1038/s41531-021-00231-5 (PMC8455634; doi:10.1038/s41531-021-00231-5)
Supplement: Supplementary file 4 — Supplementary Data 3 [file 41531_2021_231_MOESM4_ESM.xlsx]

## Sheet: Sheet1
Supplementary Table 3: Meta-analyses of different HLA allele association with PD sorted by gene, then by p-value
Signicant alleles (a = 3.55e-4) are highlighted in green. Secondary signals are highlighted in yellow.
					Not adjusted					Adjusted for rs112485576					Adjusted for DQA1*03:01					Adjusted for DQA1*03:03					Adjusted for polygenic risk score					Adjusted for DRB1 13H
Gene	Allele	Carrier Freq	MinFreq	MaxFreq	Effect	StdErr	P-value	Direction	HetPVal	Effect	StdErr	P-value	Direction	HetPVal	Effect	StdErr	P-value	Direction	HetPVal	Effect	StdErr	P-value	Direction	HetPVal	Effect	StdErr	P-value	Direction	HetPVal	Effect	StdErr	P-value	Direction	HetPVal
HLA-A	02:01	0.4847	0.432	0.564	-0.0389	0.0213	0.06868	+-++-++--	0.2861	-0.0261	0.0215	0.2242	+-++-++--	0.231	-0.0354	0.0214	0.09785	+-++-++--	0.2943	-0.0333	0.0215	0.1212	+-++-++--	0.2727	-0.0052	0.0217	0.809	+-+++++--	0.1825	-0.0295	0.022	0.1805	+-++-++--	0.131
	26:01	0.0548	0.0265	0.0749	0.0694	0.0484	0.1522	-+-+---++	0.6262	0.072	0.0485	0.1378	-+-++--++	0.7453	0.0794	0.0485	0.1015	-+-++--++	0.7438	0.0723	0.0485	0.136	-+-++--++	0.6693	0.0613	0.0495	0.2149	-+-----++	0.6332	0.0563	0.05	0.2608	-+-+---++	0.8475
	11:01	0.1163	0.0992	0.134	-0.0441	0.0333	0.1846	---+-+-+-	0.7639	-0.0401	0.0333	0.2283	---+-+-+-	0.7871	-0.0424	0.0333	0.2028	---+-+-+-	0.7656	-0.0401	0.0333	0.2287	---+-+-+-	0.7991	-0.0448	0.0338	0.1847	----+-++-	0.7726	-0.0276	0.0342	0.4202	+--+-+-+-	0.7574
	02:05	0.0181	0.0099	0.0274	-0.1089	0.0834	0.1916	-+++-+---	0.798	-0.105	0.0834	0.2081	-+++-+---	0.8077	-0.1167	0.0836	0.1629	--++-+---	0.8394	-0.1024	0.0836	0.2207	-+++-+---	0.8499	-0.1032	0.0848	0.2235	-++-+-+--	0.7823	-0.0872	0.0865	0.3134	-+++-+---	0.6823
	31:01	0.0532	0.0471	0.075	0.0577	0.0477	0.2265	+++++++-+	0.5373	0.0911	0.048	0.05782	+++++++-+	0.4922	0.0908	0.0482	0.0594	+++++++-+	0.4596	0.0583	0.0478	0.2227	-++++++-+	0.5195	0.0731	0.0484	0.1308	+++++++-+	0.6022	0.1111	0.0495	0.02484	+++++++-+	0.6445
	33:01	0.0146	0.0088	0.0289	0.1084	0.0902	0.2295	+++---+++	0.884	0.0876	0.0906	0.3332	+-+---+++	0.8917	0.1016	0.0905	0.2618	+-+---+++	0.8204	0.1063	0.0905	0.2403	+-+---+++	0.8354	0.1105	0.092	0.2296	+-+--+-++	0.8404	0.0592	0.0921	0.5201	+-+---+++	0.6764
	29:02	0.0766	0.032	0.0908	0.0471	0.04	0.239	-+---+-++	0.6249	0.0401	0.04	0.3158	-+---+-++	0.6509	0.0414	0.04	0.3013	-+---+-++	0.6022	0.049	0.04	0.2208	-+---+-++	0.6558	0.035	0.0405	0.3874	-+--+--++	0.6832	0.0475	0.0407	0.2427	-+--++-++	0.7382
	23:01	0.0405	0.0309	0.0585	0.0562	0.0539	0.2976	+--+-++-+	0.5798	0.0432	0.054	0.424	+--+-++-+	0.5892	0.0429	0.0541	0.4277	+--+----+	0.5276	0.0492	0.0541	0.3624	+--+-++-+	0.5428	0.0669	0.0548	0.2223	+-+--++-+	0.5872	0.0298	0.0556	0.5922	+--+-++-+	0.6726
	25:01	0.0418	0.0328	0.0462	-0.0563	0.0546	0.3021	-++++-+--	0.3197	-0.0632	0.0546	0.2473	-++++-+--	0.3255	-0.0577	0.0547	0.2921	-++++-+--	0.3115	-0.0582	0.0547	0.2878	-++++-+--	0.3306	-0.0657	0.0555	0.236	-+++-++--	0.4635	-0.0659	0.0561	0.2398	-++++-+--	0.2994
	30:02	0.0193	0.0055	0.03	0.0521	0.0771	0.4991	+----+--+	0.05503	0.047	0.0771	0.5422	+----+--+	0.04655	0.0483	0.0771	0.5311	+----+--+	0.05016	0.0485	0.0771	0.5288	+----+--+	0.05008	0.0803	0.0779	0.3027	+---+---+	0.0795	0.0501	0.0789	0.5255	+----+--+	0.1287
	32:01	0.0726	0.0597	0.081	-0.0279	0.0413	0.4996	-+-++---+	0.4905	-0.0334	0.0414	0.42	-+-++----	0.4845	-0.0278	0.0414	0.5019	-+-++---+	0.489	-0.0281	0.0414	0.4966	-+-++---+	0.4658	-0.0228	0.0419	0.5873	-+-+--+-+	0.6443	-0.0213	0.0429	0.6197	-+-++----	0.3458
	01:01	0.3253	0.255	0.353	-0.0125	0.0229	0.5838	-+--++-+-	0.09853	-0.0243	0.023	0.2907	-+--++---	0.07916	-0.0172	0.023	0.4542	-+--++---	0.0956	-0.0158	0.023	0.4921	-+--++---	0.08373	-0.0486	0.0233	0.03689	-+-++----	0.1462	-0.0224	0.0236	0.343	-+--++---	0.0598
	68:02	0.0148	0.0011	0.0328	-0.0397	0.0949	0.6755	+-+------	0.9908	-0.0537	0.095	0.5717	+-+------	0.9922	-0.057	0.0952	0.5495	+-+------	0.9917	-0.0547	0.0952	0.5657	+-+------	0.9908	-0.0352	0.0967	0.7158	+++------	0.9986	-0.0302	0.0958	0.7529	+-+-+----	0.9899
	68:01	0.0609	0.0506	0.0709	0.0168	0.0442	0.7042	+-+---+++	0.006632	0.0202	0.0443	0.6483	+-++--+++	0.006044	0.0152	0.0442	0.7319	+-+---+++	0.007822	0.016	0.0442	0.7174	+-+---+++	0.007444	0.009	0.0449	0.8401	+-+--+-++	0.01213	0.0177	0.0454	0.6959	+-++--+++	0.004187
	03:01	0.268	0.229	0.318	0.0061	0.0241	0.8011	-+++--++-	0.5856	0.0011	0.0241	0.963	-+++--++-	0.5655	0.0038	0.0241	0.8749	-+++--++-	0.5298	0.004	0.0241	0.8683	-+++--++-	0.528	0.003	0.0244	0.9011	-++--+++-	0.5468	-0.0078	0.0247	0.7527	-++++--+-	0.7026
	24:02	0.1615	0.143	0.191	0.0063	0.0289	0.8288	-+--+++++	0.5812	0.0047	0.029	0.8705	----++-++	0.5458	0.0057	0.029	0.8437	----+-+++	0.5524	0.0012	0.029	0.9659	----++-+-	0.5655	-0.0041	0.0294	0.889	---++--+-	0.4945	0.0101	0.0299	0.736	-+--++-++	0.4917
	30:01	0.0251	0.0066	0.0366	-0.0142	0.0691	0.8376	++-+---+-	0.2985	-0.0278	0.0691	0.688	+--+---+-	0.2973	-0.0309	0.0693	0.6554	+--+---+-	0.2878	-0.0246	0.0693	0.7231	+--+---+-	0.3078	-0.0141	0.0703	0.8407	+-----++-	0.3089	-0.0677	0.071	0.3399	+--+---+-	0.3044
HLA-B	45:01	0.0115	0.0039	0.013	-0.2954	0.1084	0.00642	---++++--	0.7379	-0.2655	0.1085	0.01445	----+++--	0.7539	-0.3003	0.1084	0.005606	----+++--	0.7352	-0.2698	0.1086	0.013	----+++--	0.7615	-0.2965	0.1098	0.006909	---++++--	0.6534	-0.2636	0.1099	0.01649	----+++--	0.7424
	27:05	0.0776	0.061	0.12	0.103	0.0402	0.0105	+++++-+-+	0.01375	0.1106	0.0403	0.006114	+++++-+-+	0.01374	0.102	0.0403	0.01141	+++++-+-+	0.0112	0.1018	0.0403	0.0116	+++++-+-+	0.01103	0.1033	0.0407	0.01116	++++-++-+	0.01741	0.1062	0.0418	0.01105	+++++-+-+	0.02074
	44:05	0.0104	0.0022	0.0146	-0.2594	0.128	0.04267	+-+--+---	0.8665	-0.2674	0.128	0.03673	+-+--+---	0.8733	-0.2651	0.128	0.03833	+-+--+---	0.8621	-0.2611	0.128	0.04139	+-+--+---	0.8641	-0.2627	0.1303	0.04373	--+-+----	0.9681	-0.2967	0.1326	0.02525	+-+--+---	0.7645
	39:06	0.0117	0.0063	0.0177	0.1491	0.1005	0.138	+++-+++++	0.9891	0.1361	0.1007	0.1764	+++-+++++	0.991	0.1417	0.1006	0.159	+++-+++++	0.9909	0.1385	0.1006	0.1686	+++-+++++	0.9901	0.1303	0.1021	0.2021	++++++-++	0.9653	0.1587	0.1024	0.121	+++-+++++	0.9951
	37:01	0.0282	0.02	0.0335	-0.0987	0.0669	0.1404	+--++-+--	0.1422	-0.1046	0.067	0.1185	+--++-+--	0.1711	-0.1065	0.067	0.1118	+--++-+--	0.1441	-0.1027	0.067	0.1252	+--++-+--	0.148	-0.0924	0.068	0.1743	+--+-++--	0.1762	-0.1072	0.0686	0.1183	+--++-+--	0.3543
	40:01	0.1061	0.0763	0.164	-0.0513	0.0355	0.1481	-+-+++---	0.6941	-0.0254	0.0359	0.4795	++-+++---	0.6861	-0.0189	0.0361	0.6009	++-+++---	0.6584	-0.0526	0.0355	0.1384	-+-+++---	0.679	-0.027	0.036	0.4536	-+-++-+--	0.7067	-0.0241	0.0367	0.5121	++-+++---	0.6249
	44:03	0.1111	0.0608	0.131	0.0417	0.0339	0.219	-+-+---++	0.8304	0.0276	0.034	0.4172	-+-----++	0.7827	0.0319	0.034	0.3473	-+-----++	0.8089	0.0374	0.034	0.2704	-+-+---++	0.8058	0.0402	0.0344	0.2423	-++----++	0.8535	0.032	0.0346	0.3554	+-----+++	0.847
	15:01	0.127	0.0848	0.224	-0.0399	0.0326	0.2207	--------+	0.5328	-0.009	0.033	0.7849	-+------+	0.6598	0.001	0.0335	0.9765	-+-+----+	0.6658	-0.0428	0.0326	0.1887	--------+	0.5105	-0.0272	0.033	0.4104	--------+	0.5413	-0.0098	0.0339	0.7733	-----+--+	0.7443
	18:01	0.0905	0.0597	0.122	0.0436	0.0378	0.2485	+-+-++-++	0.6367	0.0335	0.0379	0.3771	--+-++-++	0.6456	0.0403	0.0379	0.2879	+-+-++-++	0.6095	0.0408	0.0379	0.2816	--+-++-++	0.6312	0.041	0.0384	0.2856	--+++--++	0.6141	0.0288	0.0391	0.4615	+-+-++-++	0.609
	57:01	0.0736	0.0519	0.089	0.0398	0.0412	0.3336	-+++-+-++	0.4908	0.0269	0.0412	0.5137	-+++----+	0.4752	0.036	0.0412	0.3824	-+++---++	0.4746	0.0367	0.0412	0.374	-+++-+-++	0.4784	0.0294	0.0417	0.4808	-++-+-+-+	0.3301	0.0274	0.0423	0.5169	-+++++--+	0.3088
	38:01	0.0362	0.0122	0.0586	-0.055	0.066	0.4041	+---+---+	0.414	-0.0528	0.066	0.4235	+---+---+	0.4282	-0.0406	0.066	0.5382	+---+---+	0.4376	-0.0553	0.066	0.4019	+---+---+	0.4042	-0.0624	0.0675	0.3556	--------+	0.4901	-0.0461	0.0683	0.4995	+---+---+	0.4712
	50:01	0.0199	0.0122	0.0236	-0.0569	0.0779	0.4654	-+-+-+-+-	0.2152	-0.0662	0.0783	0.3981	-+-+-+-+-	0.2379	-0.0615	0.0782	0.4313	-+-+-+-+-	0.2176	-0.0518	0.0782	0.5074	-+-+-+-+-	0.2143	-0.0376	0.0795	0.6362	-+--+-++-	0.2377	-0.0673	0.0809	0.4056	++-+-+-+-	0.2033
	39:01	0.0221	0.0099	0.0319	0.0522	0.0752	0.4878	-+++-++-+	0.9856	0.0467	0.0752	0.5345	-+++-++-+	0.9872	0.0522	0.0752	0.4876	-+++-++-+	0.9865	0.0493	0.0752	0.512	-+++-++-+	0.9864	0.0409	0.0767	0.5939	-++++++-+	0.99	0.0594	0.0777	0.4446	++++-++-+	0.9936
	14:02	0.0543	0.0331	0.0972	0.0331	0.0482	0.4925	-+++++-+-	0.5994	0.0169	0.0483	0.7263	-+++++-+-	0.6076	0.0223	0.0483	0.6446	-+++++-+-	0.6377	0.0269	0.0483	0.5772	-+++++-+-	0.6017	0.025	0.049	0.6099	-++++-++-	0.501	0.0156	0.0489	0.7496	-++-++-+-	0.7969
	55:01	0.0383	0.0155	0.0451	-0.0341	0.0562	0.5441	--+-+-++-	0.3405	-0.0269	0.0563	0.6322	--+-+-++-	0.3455	-0.0421	0.0563	0.4547	----+-++-	0.3178	-0.0337	0.0563	0.5492	--+-+-++-	0.3281	-0.0353	0.0571	0.5357	--++-+++-	0.2968	0.0103	0.058	0.8585	--+++-++-	0.2799
	07:02	0.262	0.184	0.281	0.0147	0.0246	0.5509	-+----++-	0.02858	0.0028	0.0247	0.9092	------++-	0.02538	0.0073	0.0247	0.767	------++-	0.01877	0.0114	0.0247	0.645	-+----++-	0.02884	0.0102	0.0249	0.684	-----+-+-	0.02704	0.0056	0.0252	0.8237	-+----++-	0.02223
	35:02	0.0225	0.0033	0.04	-0.0561	0.0943	0.552	-+-+-+-+-	0.2002	-0.07	0.0943	0.4584	-+-+-+-+-	0.1942	-0.0642	0.0943	0.4959	-+-+-+-+-	0.2137	-0.059	0.0943	0.5318	-+-+-+-+-	0.202	-0.0674	0.0968	0.486	-+--+-++-	0.2153	-0.1265	0.1143	0.2683	-+-+-+---	0.04074
	08:01	0.2439	0.164	0.271	-0.0149	0.0256	0.561	-+---+---	0.01587	-0.0326	0.0258	0.2062	-+---+---	0.0112	-0.0235	0.0257	0.3601	-+---+---	0.01258	-0.0203	0.0257	0.4297	-+---+---	0.01384	-0.0497	0.0259	0.05502	-+--+----	0.03242	-0.032	0.0262	0.2219	-+---+---	0.01351
	13:02	0.0466	0.0232	0.0586	0.0286	0.0515	0.5785	++-++--+-	0.7784	0.0153	0.0516	0.7665	++-++--+-	0.8005	0.0162	0.0517	0.7545	++-++--+-	0.8048	0.0216	0.0517	0.6762	++-++--+-	0.7878	0.0168	0.0525	0.7481	++----++-	0.6431	-0.0041	0.0527	0.9376	++-++--+-	0.7871
	52:01	0.0175	0.0022	0.0354	-0.0491	0.0912	0.5904	---++++-+	0.424	-0.0578	0.0915	0.5273	---++++-+	0.4255	-0.0567	0.0915	0.5355	---++++-+	0.4243	-0.0509	0.0915	0.5784	---++++-+	0.4337	-0.0308	0.0932	0.7408	--+++++-+	0.5375	-0.0497	0.0952	0.6017	+--++++-+	0.2644
	49:01	0.0324	0.0166	0.0524	0.0262	0.0645	0.6849	++++-++-+	0.4547	0.0301	0.0645	0.641	++++-++-+	0.4086	0.0181	0.0646	0.7791	++++-++-+	0.4322	0.029	0.0645	0.6526	++++-++-+	0.4279	0.0306	0.0657	0.6408	+++-+++-+	0.4742	0.0088	0.0666	0.8952	+-++-++-+	0.4854
	44:02	0.1971	0.142	0.224	-0.0106	0.0275	0.6985	+++-+++--	0.3525	0.0192	0.028	0.4928	+++-+++--	0.2745	-0.0148	0.0275	0.5901	+++-+++--	0.3497	0.0135	0.0287	0.6382	+++-+++--	0.2422	0.0068	0.0278	0.8069	++++++---	0.4231	0.0177	0.0288	0.538	+++-+++--	0.1952
	51:01	0.0987	0.0718	0.13	-0.0124	0.0367	0.7351	--++-+-+-	0.8885	-0.0076	0.0368	0.8368	+-++-+++-	0.9123	-0.008	0.0368	0.8273	+-++-+++-	0.91	-0.012	0.0368	0.7449	+-++-+-+-	0.8806	-0.0046	0.0373	0.9025	--+-++++-	0.9126	-0.007	0.0382	0.8545	--++-+++-	0.7631
	35:03	0.0309	0.0133	0.0435	-0.0167	0.0678	0.8054	+-+-+-++-	0.1657	-0.0114	0.0679	0.8666	+-+-+-++-	0.1663	-0.0127	0.0679	0.8517	+-+-+-++-	0.1701	-0.0147	0.0679	0.8284	+-+-+-++-	0.1638	-0.0098	0.0689	0.8872	+-++-+-+-	0.1633	0.025	0.0717	0.727	+-+++-++-	0.3903
	14:01	0.0206	0.0153	0.0235	-0.0152	0.0763	0.8422	---+-++++	0.7397	-0.0276	0.0763	0.7181	---+-++++	0.7655	-0.0223	0.0763	0.77	---+-++++	0.7784	-0.0195	0.0763	0.7984	---+-++++	0.7433	-0.0192	0.0771	0.803	----+++++	0.7265	-0.0358	0.0775	0.6437	---+-+++-	0.8533
	40:02	0.0248	0.0185	0.0348	0.009	0.072	0.9005	+++-+++--	0.6828	0.0009	0.0721	0.9897	+++-+++--	0.7313	0.0041	0.0722	0.9544	+++-+++--	0.7009	0.0137	0.0722	0.85	+++-+++-+	0.6728	0.0196	0.0733	0.789	++++++--+	0.6805	0.0159	0.0767	0.8361	+++-+++--	0.6413
	35:01	0.0987	0.091	0.128	0.0043	0.0361	0.9057	--++----+	0.08864	-0.0064	0.0361	0.8592	--++----+	0.08671	-0.001	0.0361	0.9769	--++----+	0.09009	0.0042	0.0361	0.9073	--++----+	0.08414	0.0121	0.0366	0.7399	+-+---+-+	0.07096	-0.0094	0.0371	0.799	+-++----+	0.04105
	56:01	0.0101	0.0078	0.0172	-0.0119	0.1149	0.9177	+++-+++--	0.4304	-0.0189	0.1148	0.8693	+++-+++--	0.4481	-0.0351	0.1154	0.761	-++-+++--	0.4221	-0.0371	0.1154	0.7476	-++-+++--	0.4139	0.0046	0.117	0.9686	++++++---	0.4913	-0.012	0.1179	0.9189	+++-+++--	0.3877
	58:01	0.0148	0.0077	0.0255	-0.0086	0.0983	0.9306	++++--+--	0.1283	-0.0189	0.0984	0.8473	++++--+--	0.1485	-0.0145	0.0984	0.8826	++++--+--	0.1242	-0.011	0.0983	0.911	++++--+--	0.1422	-0.0053	0.1001	0.9578	+++--++--	0.2241	0.0032	0.101	0.9746	++++--+--	0.2498
HLA-C	03:04	0.145	0.0959	0.265	-0.0775	0.0307	0.01161	---++----	0.4593	-0.0421	0.0313	0.1785	-+-++----	0.509	-0.0349	0.0321	0.2775	---+++---	0.4502	-0.0816	0.0308	0.008052	---++----	0.4474	-0.0526	0.0311	0.09104	-+-+--+--	0.5547	-0.0475	0.0322	0.1393	---++----	0.5665
	02:02	0.0824	0.0698	0.105	0.0772	0.0386	0.04566	++++-++-+	0.1573	0.081	0.0387	0.03657	++++-++-+	0.175	0.0779	0.0388	0.04446	++++-++-+	0.1586	0.0789	0.0388	0.04171	++++-++-+	0.162	0.0892	0.0393	0.02317	+++-+++-+	0.2289	0.0633	0.0406	0.119	++++-++-+	0.2766
	16:01	0.0792	0.0388	0.0872	0.0587	0.0394	0.1367	-+---+-++	0.9304	0.0457	0.0395	0.2476	-+-----++	0.9195	0.0461	0.0397	0.2446	-+---+-++	0.9334	0.0508	0.0397	0.2004	-+---+-++	0.9456	0.0563	0.0399	0.1588	-++-+--++	0.9504	0.0485	0.0403	0.229	-+---+-++	0.9821
	04:01	0.1864	0.155	0.232	-0.035	0.0275	0.2033	---+----+	0.3811	-0.0422	0.0275	0.1256	---+----+	0.3197	-0.038	0.0276	0.1682	---+----+	0.3022	-0.0359	0.0276	0.1931	---+----+	0.3625	-0.0341	0.028	0.2235	------+-+	0.286	-0.0408	0.0285	0.1521	---+-----	0.212
	17:01	0.0155	0.0055	0.0263	0.0786	0.0886	0.3751	--++--+++	0.2729	0.0764	0.0887	0.3889	--++--+++	0.3073	0.0692	0.0889	0.4364	--++--+++	0.3271	0.0792	0.0889	0.3733	--++--+++	0.3374	0.1244	0.0901	0.167	--+--+-++	0.5869	0.0772	0.0935	0.4091	--++-++++	0.5791
	07:04	0.0339	0.0266	0.0439	0.0506	0.0602	0.4004	+++-+++--	0.07754	0.051	0.0602	0.3974	+++-+++--	0.08417	0.0465	0.0603	0.4405	+++-+-+--	0.1061	0.0458	0.0603	0.4472	+++-+++--	0.09366	0.0327	0.061	0.5925	++++-+---	0.06479	0.0265	0.062	0.6689	+-+-+++--	0.1312
	14:02	0.0234	0.0134	0.0334	-0.0571	0.0729	0.4333	--++--+++	0.2504	-0.0599	0.0729	0.4113	--++--+++	0.2654	-0.0571	0.073	0.4344	--++--+++	0.2807	-0.0586	0.073	0.4221	--++--+++	0.2503	-0.0444	0.0739	0.5482	--+--++++	0.3165	-0.067	0.0759	0.3775	--++--+++	0.229
	07:02	0.2773	0.199	0.296	0.015	0.0231	0.5157	-++-+-++-	0.02059	0.0044	0.0232	0.8489	----+-++-	0.02207	0.0076	0.0232	0.7421	-++-+-++-	0.01775	0.0106	0.0232	0.6476	-++-+-++-	0.0259	0.0109	0.0234	0.6421	---+-+-+-	0.01772	0.0057	0.0237	0.8085	-+--+-++-	0.01621
	08:02	0.0708	0.0509	0.109	0.0229	0.0419	0.5852	-+++++-+-	0.7815	0.0079	0.042	0.8508	-+++++-+-	0.8046	0.0135	0.042	0.7485	-+++++-+-	0.8111	0.0174	0.042	0.6788	-+++++-+-	0.7878	0.0175	0.0425	0.6814	-++++-++-	0.8084	0.0023	0.0427	0.9572	-+++++-+-	0.925
	12:03	0.0941	0.0509	0.144	-0.0203	0.0395	0.6078	--+-+----	0.5207	-0.0258	0.0395	0.5145	--+-+----	0.4673	-0.0142	0.0395	0.7201	--+-+----	0.5139	-0.0189	0.0396	0.6331	--+-+----	0.5089	-0.0343	0.0403	0.3951	--++-----	0.6203	-0.0114	0.0408	0.7806	--+-+---+	0.4841
	15:02	0.044	0.0288	0.0592	-0.0235	0.0539	0.6624	-+++-----	0.9175	-0.0071	0.054	0.8954	-++----+-	0.923	-0.0095	0.054	0.8603	-++----+-	0.9463	-0.013	0.054	0.8095	-+++-----	0.923	-0.0211	0.0548	0.6998	-++---+--	0.913	0.0098	0.0561	0.8615	-++---++-	0.7873
	05:01	0.1942	0.135	0.216	-0.0109	0.027	0.686	+-+--++--	0.779	0.0157	0.0274	0.5675	+++--++-+	0.6323	-0.0154	0.0271	0.5701	+-+--++--	0.7732	0.0118	0.0282	0.6744	+++--++--	0.6207	0.0105	0.0274	0.7017	+++-+++--	0.7074	0.0109	0.0283	0.6985	+++--++-+	0.4604
	07:01	0.3114	0.284	0.321	-0.0068	0.0227	0.7659	-+---+--+	0.02835	-0.02	0.0229	0.3807	-+---+---	0.02213	-0.0132	0.0228	0.5636	-+---+---	0.02395	-0.0093	0.0228	0.6837	-+---+--+	0.02798	-0.0337	0.023	0.1434	-+--+----	0.02148	-0.0195	0.0234	0.4042	-+---+---	0.02653
	01:02	0.0672	0.0609	0.0919	0.0089	0.0429	0.8349	-++-+-+-+	0.6235	0.0014	0.043	0.9749	-++-+-+-+	0.6439	-0.0054	0.0431	0.8998	-++-+-+-+	0.5513	-0.0055	0.0431	0.8977	-++-+-+-+	0.5669	0.0093	0.0436	0.8307	-+++-+--+	0.6404	0.005	0.0444	0.911	-++-+-+-+	0.5592
	03:03	0.1108	0.0706	0.117	-0.0057	0.0337	0.865	+----++-+	0.9035	0.0078	0.0339	0.8186	+---+++-+	0.8832	0.0055	0.0339	0.8716	+---+++-+	0.8495	-0.0072	0.0338	0.8313	+---+++-+	0.8671	0.0033	0.0341	0.9232	+--++++-+	0.9266	0.0178	0.0347	0.6079	+-+-+++++	0.895
	06:02	0.1723	0.125	0.198	0.0031	0.028	0.9107	++-++----	0.5936	-0.0063	0.0281	0.8221	++-++----	0.617	-0.0061	0.0282	0.8294	++-++----	0.5584	0.0001	0.0281	0.9969	++-++----	0.5693	-0.0032	0.0284	0.9113	++----+--	0.6475	-0.0073	0.0288	0.7988	++-++----	0.6063
	12:02	0.0173	0.0022	0.0344	0.0029	0.0904	0.9744	---++++-+	0.3767	-0.0074	0.0904	0.9347	---++++-+	0.3764	-0.0092	0.0905	0.9193	---++++-+	0.3854	-0.0028	0.0905	0.9755	---++++-+	0.3964	0.0207	0.0923	0.823	--+++++-+	0.489	0.0023	0.0944	0.9809	+--++++-+	0.2505
HLA-DPB1	03:01	0.1586	0.139	0.189	-0.0403	0.0294	0.171	+--+-----	0.8944	-0.0345	0.0295	0.2426	+--+-----	0.8855	-0.0386	0.0295	0.1904	+--+-----	0.868	-0.0387	0.0295	0.1903	+--+-----	0.8877	-0.0401	0.0298	0.1791	+-----+--	0.6085	-0.0308	0.0303	0.3088	---+---+-	0.9322
	13:01	0.0351	0.0134	0.0685	0.0704	0.0592	0.2346	++-+++++-	0.9461	0.064	0.0592	0.2801	++-+++++-	0.9485	0.0666	0.0594	0.2619	++-+++++-	0.9594	0.0712	0.0594	0.2307	++-+++++-	0.9425	0.0685	0.0603	0.2562	++-+++++-	0.9161	0.0721	0.0612	0.2391	++-+-+++-	0.9131
	04:01	0.7028	0.638	0.754	0.0254	0.0235	0.2803	+-++-++++	0.9076	0.0326	0.0236	0.168	+-++-++++	0.8956	0.0256	0.0236	0.2772	+-++-++++	0.9113	0.0302	0.0236	0.2016	+-++-++++	0.8887	0.0214	0.0239	0.371	+-++++-++	0.7858	0.0264	0.0243	0.2766	--++-++++	0.8486
	02:02	0.014	0.0044	0.0195	-0.1003	0.094	0.2858	--+------	0.9584	-0.1161	0.0941	0.2174	--+------	0.9604	-0.1148	0.0941	0.2224	--+------	0.9596	-0.1109	0.0941	0.2383	--+------	0.9451	-0.0727	0.0951	0.4444	+-++--+--	0.9814	-0.1464	0.0958	0.1265	--+-----+	0.7452
	06:01	0.0543	0.0359	0.0633	-0.0529	0.0499	0.2898	?-++-+--+	0.7575	-0.0254	0.0503	0.6135	?-++-+--+	0.7427	-0.0141	0.0507	0.7806	?-++-+--+	0.6987	-0.0569	0.05	0.2556	?-++-+---	0.7797	-0.0529	0.0505	0.295	?-+---+-+	0.6471	-0.0185	0.0515	0.7187	?-++-+--+	0.5773
	04:02	0.215	0.204	0.239	0.0206	0.0261	0.4284	++--+-+-+	0.9431	0.0159	0.0261	0.5427	++--+-+-+	0.9304	0.0176	0.0261	0.5018	++--+-+-+	0.9255	0.0214	0.0261	0.4119	++--+-+-+	0.9429	0.0248	0.0265	0.3491	++---+--+	0.924	0.0156	0.0269	0.5612	++--+-+-+	0.6538
	14:01	0.0255	0.0089	0.0342	-0.0525	0.0712	0.4607	+-+------	0.4807	-0.0523	0.0712	0.4631	+-+------	0.4693	-0.0553	0.0712	0.4375	+-+------	0.4758	-0.0519	0.0712	0.466	+-+------	0.4946	-0.0448	0.0725	0.5361	+++------	0.5579	-0.0463	0.0738	0.5302	+++------	0.4375
	16:01	0.0138	0.0098	0.0197	-0.0672	0.095	0.4794	-++---+--	0.5613	-0.0605	0.0951	0.5245	-++---+--	0.5832	-0.0622	0.095	0.5128	-++---+--	0.5883	-0.0655	0.095	0.4907	-++---+--	0.5591	-0.0659	0.096	0.4926	-++--+---	0.6374	-0.0364	0.0968	0.7069	-++---+--	0.5569
	05:01	0.0427	0.0324	0.0566	-0.0369	0.054	0.495	----+++--	0.4761	-0.0444	0.0541	0.4117	----+++--	0.4608	-0.0381	0.0541	0.4811	----+++--	0.4423	-0.0398	0.0541	0.4622	----+++--	0.4757	-0.0405	0.0549	0.4602	-+-+++---	0.548	-0.037	0.0555	0.5053	----+++--	0.4639
	01:01	0.109	0.0747	0.117	0.0192	0.0346	0.5786	--++-+++-	0.1209	0.0045	0.0347	0.8973	--++-+++-	0.09779	0.0129	0.0347	0.7101	--++-+++-	0.1018	0.0155	0.0347	0.6547	--++-+++-	0.1124	0.0083	0.0351	0.813	--+-++++-	0.06006	0.0046	0.0353	0.896	--++-+++-	0.08244
	02:01	0.2269	0.2	0.263	0.014	0.0258	0.5883	-+-++-+-+	0.8339	0.0104	0.0258	0.6874	-+-++-+--	0.7851	0.0148	0.0258	0.5661	-+-++-+-+	0.8295	0.0099	0.0258	0.7002	-+-++-+--	0.8431	0.0164	0.0262	0.5323	-+++-++-+	0.9133	0.0133	0.0266	0.6157	-+-++-+--	0.6637
	11:01	0.0484	0.0312	0.0661	-0.0265	0.0506	0.6011	-+-----++	0.1113	-0.0388	0.0506	0.4429	-+-----+-	0.08736	-0.0306	0.0507	0.5463	-+-----++	0.1013	-0.0282	0.0507	0.5787	-+-----++	0.1075	-0.0237	0.0512	0.6431	-+-+---++	0.1141	-0.0464	0.0514	0.3665	-+-----+-	0.08332
	15:01	0.0153	0.0078	0.0215	0.0462	0.0903	0.6091	--+++++-+	0.1497	0.0571	0.0903	0.5268	--+++++-+	0.159	0.0529	0.0903	0.5582	--+++++-+	0.1379	0.0457	0.0902	0.6125	--+++++-+	0.1425	0.0358	0.0917	0.6966	--+++++-+	0.1246	0.1016	0.0942	0.2807	--+++++-+	0.1283
	19:01	0.0119	0.0104	0.0167	0.047	0.0991	0.6357	--++++--+	0.7164	0.0318	0.0992	0.7488	--+-++--+	0.7192	0.0403	0.0992	0.6843	--++++--+	0.7167	0.0425	0.0991	0.6683	--++++--+	0.716	0.0469	0.1007	0.6418	--+++-+-+	0.6275	0.0464	0.1012	0.6466	--++++--+	0.8793
	104:01	0.0289	0.0134	0.0461	-0.0296	0.0694	0.6696	-+-+--+--	0.5695	-0.0311	0.0694	0.6539	-+-+--+--	0.5401	-0.0308	0.0697	0.6585	-+-+--+--	0.5466	-0.025	0.0697	0.7195	-+-+--+--	0.5461	-0.0493	0.0707	0.4861	-++---+--	0.6504	-0.0679	0.072	0.3458	-+-+--++-	0.3915
	09:01	0.0118	0.0033	0.0149	0.0185	0.1047	0.8598	++++-----	0.5208	0.0073	0.1049	0.9442	++++-----	0.5398	0.0188	0.1047	0.8577	++++-----	0.5445	0.0137	0.1048	0.896	++++-----	0.5142	-0.0118	0.1059	0.9112	+++---+--	0.7139	-0.0054	0.1068	0.9597	++++-----	0.5449
	10:01	0.0354	0.0178	0.039	-0.0083	0.0586	0.8876	+---++--+	0.3516	-0.0173	0.0586	0.7674	+---++--+	0.2989	-0.0106	0.0586	0.857	+---++--+	0.3058	-0.011	0.0586	0.8512	+---++--+	0.3401	-0.0037	0.0594	0.9499	++-++---+	0.3761	-0.0066	0.0602	0.9124	+-+-++--+	0.5407
	17:01	0.0246	0.0111	0.0391	0.0074	0.0711	0.9167	++++-----	0.4107	-0.0018	0.0711	0.98	++++-----	0.4031	0.0023	0.0711	0.9747	++++-----	0.4173	0.0066	0.0711	0.9264	++++-----	0.4132	0.0003	0.0723	0.9964	+++---+--	0.5517	0.0075	0.0727	0.918	++++-----	0.4927
HLA-DQA1	03:01	0.1778	0.149	0.251	-0.1559	0.0283	3.535e-08	---------	0.8449	-0.0572	0.0387	0.1396	-++------	0.955						-0.1663	0.0284	4.744e-09	---------	0.8161	-0.1541	0.0287	7.694e-08	---------	0.793	-0.0506	0.0409	0.2158	+-----+--	0.995
	03:03	0.161	0.1	0.186	-0.0958	0.0299	0.001343	---------	0.9089	0.0348	0.0386	0.3674	+--++-+++	0.9937	-0.1121	0.03	0.0001881	---------	0.8714						-0.08	0.0302	0.008043	---+-----	0.9407	0.0312	0.0408	0.4442	+-+-+--++	0.9917
	02:01	0.2616	0.173	0.291	0.0615	0.0241	0.01086	-+++-+-++	0.2585	0.0368	0.0245	0.1336	-+++---++	0.178	0.0461	0.0243	0.05798	-+++---++	0.1871	0.0534	0.0243	0.02804	-+++---++	0.2477	0.0567	0.0245	0.02043	-++---+++	0.3363	0.0378	0.0249	0.1287	-+++---++	0.3295
	04:01	0.0429	0.037	0.0822	0.1306	0.0521	0.0122	+++++-+++	0.2581	0.1076	0.0522	0.03946	+++++-++-	0.2663	0.1176	0.0522	0.02425	+++++-+++	0.2741	0.1229	0.0522	0.01854	+++++-+++	0.2522	0.1402	0.053	0.008191	++++-+-++	0.2742	0.1094	0.0527	0.03811	+++-+-+++	0.2356
	01:01	0.203	0.174	0.231	0.061	0.0264	0.0208	++++----+	0.0001772	0.0383	0.0267	0.1518	++++----+	0.0001346	0.0471	0.0265	0.07571	++++----+	0.0001194	0.054	0.0265	0.04159	++++----+	0.0001318	0.0584	0.0268	0.02925	+++---+-+	5.642e-05	0.0381	0.0272	0.1611	++++----+	0.0001963
	05:05	0.227	0.146	0.308	0.0407	0.0264	0.1226	+++-+++++	0.2492	0.0157	0.0267	0.5568	+++-+++--	0.2753	0.0251	0.0265	0.3438	+++-+++--	0.2527	0.0331	0.0265	0.2111	+++-+++++	0.2791	0.0444	0.0268	0.09762	++++++-++	0.2709	0.0158	0.0281	0.5734	+++-+++--	0.4893
	01:03	0.1246	0.107	0.159	-0.0502	0.0326	0.1232	---+++--+	0.02366	-0.0747	0.0328	0.02268	---+++--+	0.02959	-0.0657	0.0327	0.04452	---+++--+	0.03319	-0.0585	0.0327	0.07356	---+++--+	0.02336	-0.0446	0.0331	0.1776	---++-+-+	0.01522	-0.0744	0.0333	0.02545	---+++--+	0.01268
	03:02	0.0239	0.0134	0.0406	0.1079	0.0704	0.1254	+++++++++	0.8406	0.0852	0.0707	0.2282	+++++++++	0.8688	0.0943	0.0706	0.1817	+++++++++	0.8609	0.0998	0.0706	0.1574	+++++++++	0.8548	0.1097	0.0712	0.1235	+++-+++++	0.594	0.1078	0.0717	0.1326	+++++++++	0.7964
	01:05	0.0129	0.0082	0.0183	-0.0863	0.0974	0.3754	---+--+-+	0.1861	-0.1063	0.0975	0.2753	---+--+-+	0.1726	-0.0993	0.0974	0.308	---+--+-+	0.1747	-0.0919	0.0974	0.3456	---+--+-+	0.1841	-0.0793	0.0994	0.4251	-----++-+	0.1585	-0.1242	0.0979	0.2042	---+--+-+	0.1407
	01:02	0.3661	0.334	0.427	0.0101	0.0221	0.6482	--+-++++-	0.6011	-0.0212	0.0226	0.3481	------++-	0.6599	-0.0089	0.0223	0.689	-----+++-	0.624	0.0005	0.0222	0.9831	--+-++++-	0.6087	0.0114	0.0224	0.6111	----++-+-	0.6276	-0.0198	0.023	0.3884	-----+++-	0.5547
	05:01	0.2522	0.196	0.274	0.0103	0.0248	0.6781	++---+---	0.3198	-0.0144	0.0251	0.5678	++---+---	0.2684	-0.0054	0.0249	0.8287	++---+---	0.3238	0.0018	0.0249	0.9429	++---+---	0.2902	-0.0128	0.0251	0.6102	++-++----	0.2486	-0.0155	0.0255	0.5425	++---+---	0.2763
	01:04	0.0526	0.0384	0.0719	-0.0001	0.0489	0.9982	-++++++--	0.6724	-0.0203	0.049	0.6789	-+-++++--	0.6535	-0.011	0.049	0.8216	-+-++++--	0.6599	-0.0078	0.049	0.8732	-+-++++--	0.6681	0.0119	0.0498	0.8118	-++++++--	0.5772	-0.0192	0.0498	0.7006	-+-++++--	0.6306
HLA-DQB1	03:02	0.1917	0.164	0.26	-0.1352	0.0273	7.62e-07	---------	0.5808	-0.0143	0.0391	0.714	+++----+-	0.8801	0.0588	0.0801	0.4629	+--++--++	0.04282	-0.1375	0.0274	5.156e-07	---------	0.5041	-0.1332	0.0277	1.584e-06	---------	0.5547	-0.006	0.0415	0.8856	++-++-++-	0.8336
	04:02	0.0445	0.0381	0.0815	0.1187	0.0513	0.02071	++++--+++	0.1157	0.099	0.0515	0.05425	++++--+++	0.1218	0.1078	0.0513	0.03571	++++--+++	0.1367	0.1174	0.0513	0.02206	++++--+++	0.1171	0.132	0.052	0.01119	++++-++++	0.1207	0.1023	0.0524	0.05074	+++-+-+++	0.176
	05:01	0.2153	0.185	0.242	0.0511	0.0258	0.04771	++++----+	0.0002085	0.0277	0.0261	0.2898	++++----+	0.0001392	0.0359	0.026	0.1674	++++----+	0.0001177	0.0428	0.026	0.09949	++++----+	0.000131	0.0499	0.0262	0.0568	+++---+-+	7.996e-05	0.0264	0.0266	0.3206	++++----+	0.000248
	03:03	0.0958	0.071	0.104	0.0696	0.0363	0.05558	++++-+-++	0.5448	0.0458	0.0365	0.2101	-+++-+--+	0.5944	0.0587	0.0365	0.108	++++-+--+	0.5328	0.0651	0.0365	0.07412	++++-+-++	0.5334	0.068	0.0368	0.0645	+++-+-+++	0.268	0.0538	0.037	0.1455	-+++-+-++	0.54
	02:02	0.1971	0.119	0.232	0.0474	0.0266	0.0751	-+++---++	0.568	0.0244	0.0269	0.3653	-++----++	0.4338	0.033	0.0268	0.2186	-++----++	0.4616	0.0394	0.0268	0.1419	-+++---++	0.5594	0.042	0.0271	0.1208	-+++--+++	0.6699	0.0239	0.0273	0.3816	-+-----++	0.6121
	06:03	0.1123	0.0971	0.163	-0.0468	0.034	0.1685	---+-+--+	0.05668	-0.072	0.0342	0.03548	---+-+--+	0.07301	-0.0623	0.0341	0.06798	---+-+--+	0.08573	-0.0551	0.0341	0.1065	---+-+--+	0.06253	-0.0422	0.0346	0.2219	---++-+-+	0.03454	-0.0718	0.0347	0.03855	---+-+--+	0.04254
	06:04	0.0645	0.0554	0.0848	-0.0478	0.0431	0.2681	+--+-+-++	0.1201	-0.0725	0.0433	0.09414	+----+-++	0.1091	-0.0607	0.0432	0.1603	+----+-++	0.1223	-0.0548	0.0432	0.2051	+--+-+-++	0.1146	-0.0233	0.0438	0.5956	+---+-+++	0.4627	-0.0712	0.0438	0.1044	+----+-++	0.05488
	05:02	0.052	0.0022	0.0735	0.0622	0.0619	0.3146	+++++++-+	0.6763	0.0379	0.062	0.5418	---++++-+	0.7174	0.0532	0.0621	0.3916	-+-++++-+	0.7045	0.0608	0.062	0.3273	-++++++-+	0.6984	0.0639	0.0634	0.3136	-+-++++-+	0.8402	0.0514	0.0634	0.4174	-+-++++-+	0.7773
	03:01	0.346	0.25	0.388	-0.02	0.0226	0.3755	+++-+++--	0.3674	0.0139	0.0234	0.5531	+++-+++--	0.3778	-0.0388	0.0229	0.08958	--+--++--	0.3398	0.0236	0.0264	0.3712	+++-+++--	0.1048	-0.0124	0.0229	0.5878	++++++---	0.3902	0.0085	0.0243	0.7272	+++-+++--	0.659
	02:01	0.2523	0.196	0.274	0.0099	0.0248	0.6895	++---+---	0.365	-0.0149	0.0252	0.5533	-+---+---	0.3104	-0.005	0.025	0.8405	++---+---	0.3457	0.0019	0.0249	0.9402	++---+---	0.317	-0.013	0.0251	0.6055	++-++----	0.2807	-0.0161	0.0255	0.5274	++---+---	0.3173
	06:01	0.0147	0.0011	0.0248	-0.0281	0.0966	0.7715	---++++++	0.6439	-0.0429	0.0967	0.657	---++++++	0.636	-0.0394	0.0967	0.6834	---++++++	0.6551	-0.0324	0.0967	0.7372	---++++++	0.6346	-0.0114	0.0986	0.908	---++++++	0.7623	-0.0435	0.0986	0.6591	---++++++	0.3912
	06:09	0.022	0.0207	0.0318	0.0138	0.0733	0.8503	+-++++-+-	0.4975	-0.0077	0.0733	0.9167	+-++++-+-	0.5332	0.0026	0.0733	0.9718	+-++++-+-	0.4903	0.0076	0.0733	0.9175	+-++++-+-	0.5099	0.0213	0.0745	0.7747	+-+++-++-	0.4588	0.0042	0.0736	0.9548	+-++++-+-	0.5798
	06:02	0.2626	0.19	0.336	0.0032	0.0244	0.8944	--+---++-	0.2618	-0.0249	0.0248	0.3157	--+---++-	0.2892	-0.0143	0.0246	0.5618	--+---++-	0.2057	-0.0058	0.0246	0.8124	--+---++-	0.2831	0	0.0247	0.9999	--+--+-+-	0.2934	-0.0275	0.0252	0.2745	--+---++-	0.117
	05:03	0.0533	0.0385	0.0719	0.0059	0.0487	0.9039	-+-++++--	0.6088	-0.0143	0.0488	0.7703	-+-++++--	0.5855	-0.0125	0.049	0.7979	-+-++++--	0.6476	-0.0094	0.049	0.8478	-+-++++--	0.6536	0.0164	0.0495	0.7408	-+-++++--	0.5145	-0.0128	0.0496	0.7968	-+-++++--	0.5583
HLA-DRB1	04:01	0.1976	0.099	0.23	-0.1185	0.0283	2.815e-05	---------	0.8653	0.0128	0.0424	0.7627	-+--++++-	0.8386	-0.0765	0.0305	0.01213	-----+---	0.9358	-0.1076	0.0366	0.003253	-----++--	0.834	-0.1058	0.0286	0.0002221	---------	0.9387	0.014	0.0424	0.7413	-+--++++-	0.8118
	04:04	0.0739	0.052	0.0953	-0.1712	0.0435	8.209e-05	---------	0.8463	-0.0771	0.0479	0.1075	+-++-----	0.8334	-0.0558	0.0554	0.3139	+-+++---+	0.717	-0.1782	0.0435	4.228e-05	---------	0.8323	-0.1627	0.0441	0.0002215	---------	0.8146	-0.0756	0.0479	0.1141	+-++-----	0.8254
	07:01	0.2705	0.18	0.298	0.0601	0.0245	0.01428	-+++---++	0.523	0.0377	0.0249	0.1291	-+++---++	0.3861	0.0469	0.0247	0.05733	-+++---++	0.4035	0.053	0.0247	0.03175	-+++---++	0.44	0.0543	0.0249	0.02911	-+++--+++	0.6041	0.0378	0.0249	0.1281	-+++---++	0.3779
	08:01	0.0421	0.0365	0.0827	0.1316	0.0538	0.01444	+++++-+++	0.261	0.113	0.0539	0.03599	+++-+-++-	0.2671	0.1201	0.0538	0.02574	+++-+-+++	0.27	0.125	0.0538	0.02023	+++++-+++	0.2599	0.145	0.0547	0.008058	++++-+-++	0.2458	0.1115	0.0539	0.03842	+++-+-++-	0.2747
	01:03	0.0184	0.0067	0.0211	0.1636	0.0855	0.05564	+-+-+++++	0.831	0.1397	0.0857	0.1031	+-+-+++++	0.8565	0.1455	0.0858	0.08977	+-+-+++++	0.7772	0.1511	0.0857	0.07797	+-+-+++++	0.7781	0.1711	0.0863	0.04745	+-++++-++	0.8302	0.1458	0.0856	0.08845	+-+-+++++	0.8469
	04:07	0.0205	0.013	0.0232	-0.1478	0.0805	0.06641	-+-------	0.1115	-0.0484	0.0825	0.5577	-+--+---+	0.2087	-0.1621	0.0806	0.04429	-+-------	0.09388	-0.0687	0.0858	0.4231	-+------+	0.1555	-0.1393	0.0817	0.08812	-+------+	0.1081	-0.049	0.0824	0.552	-+--+---+	0.2282
	11:01	0.1288	0.0712	0.177	0.0598	0.0342	0.07991	+++-+-++-	0.178	0.0344	0.0344	0.317	+++-+-+--	0.188	0.0448	0.0344	0.192	+++-+-+--	0.1861	0.0521	0.0343	0.1288	+++-+-++-	0.1968	0.0555	0.0347	0.1101	++++-+-+-	0.1736	0.035	0.0344	0.3097	+++-+-+--	0.2026
	01:02	0.0234	0.0092	0.0555	0.1346	0.078	0.08453	++++++-+-	0.5793	0.1145	0.0781	0.1428	+++++--+-	0.5902	0.1257	0.0781	0.1077	+++++--+-	0.5563	0.1296	0.0781	0.09697	+++++--+-	0.5385	0.1197	0.0796	0.1327	++++--++-	0.4824	0.1079	0.078	0.1664	+++++--+-	0.5879
	16:01	0.0445	0.0023	0.0627	0.1084	0.0682	0.1117	-++++++-+	0.8045	0.0906	0.0683	0.1845	-++++++-+	0.8279	0.1013	0.0684	0.1384	-++++++-+	0.791	0.1075	0.0684	0.1159	-++++++-+	0.7884	0.1156	0.0698	0.09791	-++++++-+	0.8932	0.0849	0.0681	0.212	-++++++-+	0.8013
	13:01	0.1152	0.0994	0.161	-0.0494	0.0344	0.1514	---+-+--+	0.04637	-0.0716	0.0346	0.0387	---+-+--+	0.06463	-0.0628	0.0346	0.06948	---+-+--+	0.05383	-0.0577	0.0346	0.09541	---+-+--+	0.04826	-0.0455	0.035	0.1939	---++-+-+	0.02676	-0.0712	0.0346	0.03951	---+-+--+	0.06225
	01:01	0.1819	0.161	0.203	0.0377	0.0284	0.1843	++++----+	0.0004028	0.0166	0.0286	0.5618	++++----+	0.0002847	0.0254	0.0285	0.3731	++++----+	0.0002955	0.0317	0.0285	0.2656	++++----+	0.0003592	0.0362	0.0288	0.2077	+++---+-+	0.0001697	0.0165	0.0286	0.5646	++++----+	0.000331
	09:01	0.0238	0.0142	0.0379	0.0918	0.0725	0.2053	+++++++++	0.7843	0.0706	0.0725	0.3302	+++++++++	0.7931	0.0877	0.0727	0.2277	+++++++++	0.7874	0.0921	0.0727	0.2047	+++++++++	0.7855	0.0978	0.0732	0.1815	+++-+++++	0.5755	0.071	0.0725	0.3275	+++++++-+	0.7957
	13:03	0.0209	0.0057	0.0315	-0.0869	0.0796	0.2747	+----++--	0.3	-0.1053	0.0796	0.1859	+----++--	0.3051	-0.1022	0.0797	0.1996	+----++--	0.2671	-0.0966	0.0797	0.2251	+----++--	0.2819	-0.0873	0.0808	0.2803	+---++---	0.561	-0.1063	0.0796	0.182	+----++--	0.3035
	13:02	0.089	0.0778	0.111	-0.0339	0.0382	0.375	+--+++-++	0.04172	-0.0558	0.0383	0.1452	+--+++-++	0.0456	-0.0447	0.0382	0.2419	+--+++-++	0.04467	-0.0401	0.0382	0.2936	+--+++-++	0.04118	-0.0155	0.0388	0.6898	+--++-+++	0.1707	-0.0547	0.0383	0.1535	+--+++-++	0.04112
	10:01	0.0137	0.0097	0.0193	-0.0835	0.0971	0.3903	---+--+-+	0.1583	-0.1005	0.0972	0.301	---+--+-+	0.1535	-0.0998	0.0973	0.3053	---+--+-+	0.1326	-0.0939	0.0973	0.3347	---+--+-+	0.1362	-0.0803	0.0992	0.4183	-----++-+	0.1127	-0.1086	0.097	0.263	---+--+-+	0.1175
	04:05	0.0102	0.0034	0.0165	0.0888	0.1065	0.4044	++-++--++	0.7209	0.1943	0.108	0.07204	++-++--++	0.8052	0.0808	0.107	0.4503	++-++--++	0.7127	0.1623	0.11	0.14	++-++--++	0.8572	0.1095	0.1075	0.3086	++++--+++	0.85	0.198	0.1081	0.06699	++-++--++	0.8163
	04:02	0.0192	0.0046	0.0365	-0.0681	0.1	0.4957	--++--++-	0.5896	0.0545	0.1038	0.5997	-+++--++-	0.4341	0.0757	0.1063	0.4763	-+++--++-	0.4856	-0.0738	0.1	0.4606	--++--++-	0.581	-0.1153	0.1028	0.2621	-----+++-	0.3263	0.0649	0.1036	0.5306	-+++--++-	0.4991
	12:01	0.0314	0.029	0.0482	0.0355	0.0619	0.5659	--+-+++++	0.7717	0.0165	0.062	0.7898	----++--+	0.7418	0.024	0.062	0.6986	----++-++	0.7431	0.031	0.0619	0.6168	----++-++	0.7729	0.0599	0.0629	0.3405	++++++-++	0.8485	0.0165	0.062	0.7901	----++--+	0.7398
	11:04	0.0401	0.0046	0.0576	0.0377	0.0661	0.5683	-+-+-+-++	0.7804	0.0167	0.0663	0.8007	-+-+-+-++	0.7391	0.0274	0.0662	0.6796	-+-+-+-++	0.7604	0.0334	0.0662	0.6139	-+-+-+-++	0.776	0.0563	0.0678	0.4059	++--+-+++	0.6707	0.0182	0.0662	0.7836	-+-+-+-++	0.7287
	14:01	0.0545	0.039	0.074	0.0134	0.0494	0.7863	-++++++--	0.5794	-0.0047	0.0495	0.9245	-+-++++--	0.5543	-0.007	0.0498	0.8888	-+-++++--	0.6425	-0.0035	0.0498	0.9442	-+-++++--	0.65	0.0233	0.0503	0.6426	-++++++--	0.4964	-0.0041	0.0495	0.9337	-+-++++--	0.5587
	03:01	0.2621	0.206	0.283	0.0067	0.0251	0.79	++---+---	0.4035	-0.0158	0.0254	0.5347	++---+---	0.3404	-0.0058	0.0253	0.8189	++---+---	0.3551	0.0002	0.0252	0.9931	++---+---	0.3459	-0.0168	0.0254	0.509	++-++----	0.2739	-0.0164	0.0254	0.5199	++---+---	0.3131
	15:01	0.2742	0.201	0.342	-0.005	0.0246	0.8394	--+---++-	0.07684	-0.0312	0.025	0.2122	------++-	0.09444	-0.0211	0.0248	0.3952	--+---++-	0.06694	-0.0135	0.0248	0.587	--+---++-	0.08996	-0.0076	0.0249	0.7592	--+--+-+-	0.08629	-0.0309	0.025	0.2149	------++-	0.09458
	15:02	0.0149	0.0011	0.0245	-0.0149	0.0983	0.8798	+--++++++	0.3688	-0.0297	0.0983	0.763	+--++++++	0.3846	-0.0264	0.0983	0.7883	+--++++++	0.3922	-0.0189	0.0983	0.8478	+--++++++	0.3707	-0.0032	0.1002	0.9744	+--++++++	0.4993	-0.0345	0.0983	0.7258	+--++++++	0.3668
HLA-DRB3	02:02	0.326	0.249	0.449	0.0275	0.024	0.2528	+++-+++--	0.7003	0	0.0245	0.9993	+-+-+++--	0.7955	0.0088	0.0243	0.7158	+++-+++--	0.7643	0.017	0.0243	0.483	+++-+++--	0.7332	0.0343	0.0244	0.1602	++++++-+-	0.5734	0.0022	0.0254	0.9308	+++-+-+--	0.8815
	03:01	0.0881	0.0786	0.109	-0.0404	0.0384	0.2927	+--+++-++	0.0507	-0.0646	0.0386	0.09444	+----+-++	0.05105	-0.0528	0.0385	0.1695	+--+-+-++	0.05122	-0.0472	0.0385	0.2201	+--+++-++	0.04888	-0.0185	0.039	0.6357	+--++-+++	0.2064	-0.0621	0.039	0.1115	+--+-+-++	0.03013
	00:00	0.8534	0.805	0.88	-0.0296	0.0314	0.3453	-+-+-----	0.05955	0.0246	0.0327	0.4517	-+++--+++	0.07392	0.0046	0.032	0.8868	-+++---+-	0.08331	-0.0109	0.0319	0.7322	-+++---+-	0.05879	-0.0295	0.0319	0.3551	-+----++-	0.027	0.0392	0.0338	0.2451	-+++--+++	0.1178
	01:01	0.2977	0.248	0.342	0.0035	0.0241	0.8858	---+-++++	0.3094	-0.0242	0.0246	0.3243	---+-+--+	0.2732	-0.0125	0.0244	0.6085	---+-+--+	0.3401	-0.0044	0.0244	0.8577	---+-+--+	0.2839	-0.0193	0.0245	0.4311	---++-+-+	0.143	-0.0267	0.025	0.2862	---+-+--+	0.2298
HLA-DRB4	00:00	0.8963	0.878	0.927	0.129	0.0378	0.0006448	+---+++++	0.2235	0.0595	0.0403	0.1397	+----++++	0.04752	0.0767	0.0395	0.05201	+----++++	0.1303	0.1102	0.0392	0.004909	+---+++++	0.09948	0.1194	0.0384	0.001869	+---++-++	0.1102	0.0516	0.0418	0.2169	+---+-+++	0.1264
	01:03	0.4441	0.343	0.481	-0.0752	0.0224	0.0007732	---------	0.2466	0.0621	0.0338	0.06652	-+++---++	0.4189	-0.0145	0.026	0.5777	-+-----+-	0.471	-0.0572	0.0253	0.02395	-+-------	0.225	-0.0706	0.0227	0.00184	---------	0.269	0.0661	0.0343	0.05399	-+-+---++	0.4912
	01:01	0.1337	0.083	0.155	0.0156	0.0327	0.6333	-++--+--+	0.7838	-0.0046	0.033	0.8886	-+---+--+	0.7316	0.0012	0.0329	0.972	-++--+--+	0.7157	0.0081	0.0329	0.8046	-++--+--+	0.7448	0.01	0.0332	0.7629	-+-++---+	0.836	-0.0006	0.0333	0.9864	-+---+--+	0.7566
HLA-DRB5	02:02e1	0.048	0.0022	0.067	0.1124	0.0655	0.08606	+++++++-+	0.4438	0.0897	0.0657	0.172	+++++++-+	0.4852	0.1045	0.0656	0.1114	+++++++-+	0.4891	0.1116	0.0656	0.08892	+++++++-+	0.4762	0.1105	0.0671	0.09941	+++++++-+	0.5625	0.0014	0.1388	0.9918	-+	0.2817
	00:00	0.9747	0.958	0.985	0.0187	0.0673	0.7811	+++++----	0.1299	0.0675	0.0676	0.3182	+++++----	0.1084	0.0473	0.0674	0.4829	+++++----	0.1256	0.0333	0.0675	0.6217	+++++----	0.1339	0.0142	0.0681	0.8353	++++--+--	0.1027	-0.1085	0.09	0.2278	--	0.6695
	01:02e1	0.0147	0.0011	0.0248	-0.0226	0.0964	0.8148	---++++++	0.6103	-0.0375	0.0965	0.6978	---++++++	0.6066	-0.0339	0.0965	0.725	---++++++	0.6226	-0.027	0.0965	0.7797	---++++++	0.602	-0.0053	0.0984	0.9569	---++++++	0.7376	0.0518	0.159	0.7447	++	0.991
	01:01	0.2655	0.193	0.34	0.0004	0.0243	0.986	--+---++-	0.2335	-0.0278	0.0246	0.2589	------++-	0.2468	-0.0176	0.0244	0.4707	--+---++-	0.1834	-0.0089	0.0244	0.7151	--+---++-	0.2476	-0.0024	0.0246	0.9234	--+--+-+-	0.2407	-0.0211	0.0336	0.5298	+-	0.1571
