# Supplementary material for: Fine mapping of the HLA locus in Parkinson’s disease in Europeans
Source: NPJ Parkinsons Dis. 2021 Sep 21;7:84. doi: 10.1038/s41531-021-00231-5 (PMC8455634; doi:10.1038/s41531-021-00231-5)
Supplement: Supplementary file 5 — Supplementary Data 4 [file 41531_2021_231_MOESM5_ESM.xlsx]

## Sheet: Sheet1
Supplementary Table 4: Meta-analyses of different class II HLA haplotype association with PD sorted by gene, then by p-value
Signicant alleles (a = 5.95e-4) are highlighted in green.
Haplotype	Haplotype Frequency	MinFreq	MaxFreq	Effect	StdErr	P-value	Direction	HetPVal
DQA1*03:01~DQB1*03:02	0.0865	0.0756	0.1266	-0.1362	0.0343	7.211e-05	+----+---	0.6244
DQA1*03:03~DQB1*03:01	0.0699	0.0325	0.0823	-0.1145	0.0374	0.002202	-----+---	0.4978
DQA1*01:03~DQB1*06:01	0.0127	0.0116	0.0129	0.828	0.376	0.02765	????++???	0.6929
DQA1*04:01~DQB1*04:02	0.0234	0.0193	0.0432	0.1212	0.0552	0.02804	+++++-+++	0.8295
DQA1*01:03~DQB1*06:03	0.0579	0.0514	0.0805	-0.0684	0.039	0.07945	+--+-+--+	0.02017
DQA1*01:01~DQB1*05:01	0.1126	0.0964	0.1233	0.0365	0.0315	0.247	++++-?--+	0.0003245
DQA1*02:01~DQB1*03:03	0.0388	0.0273	0.0413	0.0496	0.0452	0.2719	++++-+--+	0.05542
DQA1*03:02~DQB1*03:03	0.0131	0.0106	0.0183	0.0699	0.0875	0.4247	??++??-++	0.5076
DQA1*01:02~DQB1*06:04	0.0329	0.0282	0.0432	-0.0375	0.0482	0.4356	+--+++-++	0.01797
DQA1*05:05~DQB1*03:01	0.0852	0.0704	0.1245	0.0316	0.0407	0.4375	+?+-?++-+	0.07093
DQA1*01:02~DQB1*06:02	0.1265	0.1009	0.135	-0.0401	0.0557	0.471	?-??-+???	0.6695
DQA1*02:01~DQB1*02:02	0.1065	0.0639	0.1266	0.018	0.0317	0.5705	++++-+--+	0.7395
DQA1*05:01~DQB1*02:01	0.138	0.1043	0.1498	-0.0158	0.03	0.5978	++-+-+--+	0.01872
DQA1*01:04~DQB1*05:03	0.0267	0.0195	0.0365	0.0205	0.0536	0.7026	++-++++--	0.6898
DQA1*03:03~DQB1*03:02	0.0115	0.0115	0.0115	0.066	0.378	0.8614	????+????	1
DQA1*01:02~DQB1*06:09	0.0113	0.0105	0.0162	-0.0113	0.0777	0.8841	+-++++-+-	0.4768
DQA1*01:02~DQB1*05:02	0.0318	0.0148	0.0367	0.008	0.0778	0.9181	+--?-++??	0.3404
DRB1*04:04~DQA1*03:01	0.0371	0.0261	0.0473	-0.1855	0.0476	9.816e-05	+--------	0.3436
DRB1*04:01~DQA1*03:03	0.0631	0.0299	0.074	-0.1357	0.039	0.0004962	+--------	0.707
DRB1*04:01~DQA1*03:01	0.0423	0.0181	0.0746	-0.1523	0.0448	0.0006717	---------	0.9327
DRB1*15:01~DQA1*01:02	0.1294	0.102	0.1361	-0.1512	0.0563	0.007199	?-??--???	0.6319
DRB1*13:01~DQA1*01:03	0.0574	0.0511	0.0805	-0.0981	0.0391	0.01204	+--+++--+	0.003482
DRB1*15:02~DQA1*01:03	0.0127	0.0116	0.0129	0.9192	0.3786	0.01517	????++???	0.9835
DRB1*13:03~DQA1*05:05	0.012	0.0105	0.0149	-0.2716	0.1237	0.02807	?-??-++??	0.1318
DRB1*08:01~DQA1*04:01	0.0221	0.0181	0.042	0.0888	0.0566	0.1166	+++++-+++	0.6492
DRB1*13:02~DQA1*01:02	0.0441	0.0389	0.0552	-0.0593	0.0429	0.1673	+--+++-++	0.004038
DRB1*03:01~DQA1*05:01	0.1383	0.1043	0.1497	-0.0409	0.0302	0.176	+--+++--+	0.04219
DRB1*04:07~DQA1*03:03	0.0115	0.0115	0.0115	-0.1206	0.1086	0.2666	???????--	0.1678
DRB1*11:04~DQA1*05:05	0.0253	0.0121	0.0285	-0.0852	0.0846	0.3135	+-+?-+-??	0.9421
DRB1*04:02~DQA1*03:01	0.0148	0.0103	0.0261	-0.1082	0.12	0.3675	+-+?--???	0.9587
DRB1*09:01~DQA1*03:02	0.0131	0.0106	0.0189	0.0614	0.0938	0.5125	??++???-+	0.2838
DRB1*01:02~DQA1*01:01	0.0174	0.0122	0.0351	0.0487	0.1029	0.636	+++?+--??	0.2837
DRB1*12:01~DQA1*05:05	0.0158	0.0143	0.0243	0.0305	0.0655	0.6421	+-+-++--+	0.3265
DRB1*16:01~DQA1*01:02	0.0273	0.0127	0.0313	-0.0366	0.0822	0.6562	+-+?+++??	0.3495
DRB1*01:01~DQA1*01:01	0.0972	0.0836	0.115	-0.0044	0.0328	0.8922	+-+++---+	0.0003291
DRB1*14:01~DQA1*01:04	0.0267	0.0195	0.0365	-0.0071	0.0535	0.8943	+--++++--	0.6577
DRB1*11:01~DQA1*05:05	0.0608	0.0361	0.0851	-0.005	0.0401	0.9017	+---+-+--	0.1663
DRB1*07:01~DQA1*02:01	0.1483	0.0964	0.1526	0.0015	0.0345	0.965	+?++??--+	0.415
DRB1_04:04_DQB1_03:02	0.0372	0.0261	0.0473	-0.1533	0.0478	0.001342	+--------	0.3384
DRB1_04:01_DQB1_03:01	0.0587	0.0253	0.0691	-0.1128	0.0405	0.005355	-----+---	0.8058
DRB1_15:02_DQB1_06:01	0.0127	0.0116	0.0129	0.943	0.3797	0.013	????++???	0.9104
DRB1_04:01_DQB1_03:02	0.0469	0.0227	0.0793	-0.1044	0.043	0.01507	+--------	0.7626
DRB1_08:01_DQB1_04:02	0.0221	0.0181	0.042	0.1338	0.0567	0.0182	+++++-+++	0.6959
DRB1_13:01_DQB1_06:03	0.0573	0.0511	0.0805	-0.0542	0.0394	0.1693	+--+++--+	0.05496
DRB1_13:03_DQB1_03:01	0.012	0.0105	0.0149	-0.1689	0.1239	0.1728	?-??-++??	0.3367
DRB1_01:02_DQB1_05:01	0.0173	0.0122	0.0351	0.136	0.1031	0.1874	+++?+--??	0.2603
DRB1_07:01_DQB1_03:03	0.0388	0.0273	0.0413	0.0599	0.0456	0.1885	++++-+--+	0.06754
DRB1_04:07_DQB1_03:01	0.0115	0.0115	0.0115	-0.1198	0.1088	0.2711	???????--	0.1864
DRB1_12:01_DQB1_03:01	0.0158	0.0143	0.0243	0.0713	0.0657	0.2779	+++-++-++	0.48
DRB1_11:01_DQB1_03:01	0.0613	0.0361	0.0871	0.0437	0.0403	0.2783	++--+++--	0.2924
DRB1_01:01_DQB1_05:01	0.0972	0.0836	0.115	0.0319	0.0331	0.3366	+++++---+	0.0002773
DRB1_07:01_DQB1_02:02	0.1061	0.0639	0.1255	0.0304	0.0327	0.3526	++-+?---+	0.5824
DRB1_16:01_DQB1_05:02	0.0272	0.0127	0.0313	0.075	0.0828	0.3648	++-?+++??	0.7615
DRB1_14:01_DQB1_05:03	0.0266	0.0195	0.0365	0.0385	0.0538	0.4735	++-++++--	0.6035
DRB1_13:02_DQB1_06:04	0.0328	0.0282	0.0432	-0.0229	0.0486	0.6375	+--+++-++	0.02428
DRB1_09:01_DQB1_03:03	0.0128	0.0101	0.0183	0.0365	0.0895	0.6833	??++??--+	0.4684
DRB1_11:04_DQB1_03:01	0.0254	0.0122	0.0285	0.0254	0.0841	0.7626	+++?-+-??	0.8311
DRB1_03:01_DQB1_02:01	0.1385	0.1043	0.1497	-0.0057	0.0305	0.8522	++-+++--+	0.03097
DRB1_15:01_DQB1_06:02	0.1	0.1	0.1	-0.0169	0.168	0.9199	????-????	1
DRB1_13:02_DQB1_06:09	0.0113	0.0105	0.0162	0.0027	0.0779	0.9719	+-++++-+-	0.4833
DRB1_04:02_DQB1_03:02	0.0147	0.0103	0.0261	0.0013	0.1203	0.9914	++-?--???	0.9674
DRB1*04:04~DQA1*03:01~DQB1*03:02	0.0372	0.0261	0.0473	-0.152	0.0478	0.001478	+--------	0.3321
DRB1*04:01~DQA1*03:03~DQB1*03:01	0.0586	0.0253	0.0691	-0.113	0.0405	0.005283	-----+---	0.7763
DRB1*04:01~DQA1*03:01~DQB1*03:02	0.0422	0.0181	0.0746	-0.1158	0.0451	0.01021	-+---+---	0.6671
DRB1*15:02~DQA1*01:03~DQB1*06:01	0.0127	0.0116	0.0129	0.9314	0.3795	0.01411	????++???	0.9342
DRB1*08:01~DQA1*04:01~DQB1*04:02	0.0221	0.0181	0.042	0.1338	0.0567	0.01828	+++++-+++	0.66
DRB1*13:01~DQA1*01:03~DQB1*06:03	0.0573	0.0511	0.0805	-0.0539	0.0394	0.1712	+--+++--+	0.05577
DRB1*13:03~DQA1*05:05~DQB1*03:01	0.012	0.0105	0.0149	-0.1683	0.1239	0.1742	?-??-++??	0.338
DRB1*07:01~DQA1*02:01~DQB1*03:03	0.0388	0.0273	0.0413	0.0598	0.0456	0.1898	++++-+--+	0.06603
DRB1*01:02~DQA1*01:01~DQB1*05:01	0.0173	0.0122	0.0351	0.1334	0.1032	0.1963	+++?+--??	0.2594
DRB1*11:01~DQA1*05:05~DQB1*03:01	0.0604	0.0361	0.0851	0.0471	0.0405	0.2453	++--+++--	0.234
DRB1*04:07~DQA1*03:03~DQB1*03:01	0.0115	0.0115	0.0115	-0.1198	0.1088	0.2711	???????--	0.1864
DRB1*12:01~DQA1*05:05~DQB1*03:01	0.0158	0.0143	0.0243	0.0712	0.0658	0.2793	+++-++-++	0.4883
DRB1*01:01~DQA1*01:01~DQB1*05:01	0.0972	0.0836	0.115	0.0318	0.0331	0.3371	+++++---+	0.0002674
DRB1*07:01~DQA1*02:01~DQB1*02:02	0.1061	0.0639	0.1255	0.0307	0.0327	0.3472	++++?---+	0.5921
DRB1*16:01~DQA1*01:02~DQB1*05:02	0.0273	0.0127	0.0313	0.0756	0.0829	0.3619	++-?+++??	0.7365
DRB1*14:01~DQA1*01:04~DQB1*05:03	0.0266	0.0195	0.0365	0.0391	0.0538	0.468	++-++++--	0.5957
DRB1*09:01~DQA1*03:02~DQB1*03:03	0.0131	0.0106	0.0183	0.0584	0.0941	0.5347	??++???-+	0.3823
DRB1*13:02~DQA1*01:02~DQB1*06:04	0.0328	0.0282	0.0432	-0.0233	0.0486	0.6322	+--+++-++	0.0252
DRB1*11:04~DQA1*05:05~DQB1*03:01	0.0254	0.0121	0.0285	0.0256	0.0841	0.7613	+++?-+-??	0.8315
DRB1*03:01~DQA1*05:01~DQB1*02:01	0.1385	0.1043	0.1497	-0.0056	0.0305	0.8555	++-+++--+	0.03268
DRB1*15:01~DQA1*01:02~DQB1*06:02	0.1	0.1	0.1	-0.0159	0.168	0.9246	????-????	1
DRB1*13:02~DQA1*01:02~DQB1*06:09	0.0113	0.0105	0.0162	0.0025	0.0779	0.9741	+-++++-+-	0.4838
DRB1*04:02~DQA1*03:01~DQB1*03:02	0.0147	0.0103	0.0261	-0.0001	0.1203	0.9994	++-?--???	0.9653
