# Supplementary material for: Fine mapping of the HLA locus in Parkinson’s disease in Europeans
Source: NPJ Parkinsons Dis. 2021 Sep 21;7:84. doi: 10.1038/s41531-021-00231-5 (PMC8455634; doi:10.1038/s41531-021-00231-5)
Supplement: Supplementary file 6 — Supplementary Data 5 [file 41531_2021_231_MOESM6_ESM.xlsx]

## Sheet: Sheet1
Supplementary Table 5: Meta-analyses of different HLA amino acid association with PD sorted by gene, then by p-value
Signicant alleles (a = 7.42e-4) are highlighted in green. Secondary signals are highlighted in yellow.
						Not adjusted					Adjusted for DRB1 13H
Amino Acid	Alt	Ref	Carrier Freq	MinFreq	MaxFreq	Effect	StdErr	P-value	Direction	HetPVal	Effect	StdErr	P-value	Direction	HetPVal
HLA-A
9T	t	Other	0.1476	0.118	0.181	0.0674	0.0296	0.02269	+++++++-+	0.9784	0.081	0.0304	0.00771	+++++++-+	0.9604
73I	i	Other	0.0722	0.0673	0.0912	0.0895	0.0407	0.02765	+++++++-+	0.7405	0.1226	0.0423	0.003735	+++++++-+	0.7669
151Ref	ref	Other	0.9748	0.961	0.989	-0.1299	0.0663	0.05009	-++++----	0.4827	-0.1489	0.0688	0.03036	--+++----	0.5357
62G	g	Other	0.4984	0.447	0.561	-0.041	0.0211	0.05176	-+++-++--	0.2708	-0.0315	0.0218	0.1485	+-++-++--	0.2004
74H	h	Other	0.4984	0.447	0.561	-0.041	0.0211	0.05176	-+++-++--	0.2708	-0.0315	0.0218	0.1485	+-++-++--	0.2004
107W	w	Other	0.4997	0.451	0.562	-0.0399	0.0211	0.05804	-+++-++--	0.2944	-0.0301	0.0218	0.1678	+-++-++--	0.2274
142T	t	Other	0.5516	0.508	0.603	-0.0399	0.0212	0.05951	-+++-++--	0.04136	-0.03	0.0219	0.1713	+-++-++--	0.03284
145H	h	Other	0.5516	0.508	0.603	-0.0399	0.0212	0.05951	-+++-++--	0.04136	-0.03	0.0219	0.1713	+-++-++--	0.03284
144Q	q	Other	0.3722	0.284	0.461	0.0411	0.0218	0.05959	++-+----+	0.4295	0.0375	0.0225	0.09557	-+-+--+-+	0.4534
79Ref	ref	Other	0.9709	0.962	0.979	0.1113	0.0646	0.08492	++++++++-	0.9594	0.1041	0.0677	0.1242	-+-++++++	0.9641
97M	m	Other	0.4354	0.396	0.503	0.0365	0.0212	0.08561	-++-+-+-+	0.4944	0.0429	0.0219	0.0502	++--+-+-+	0.4911
97R	r	Other	0.5789	0.546	0.606	-0.0362	0.0213	0.08905	-+++--+--	0.5922	-0.0329	0.022	0.1353	+-++--+--	0.442
80Ref	ref	Other	0.9709	0.962	0.979	0.109	0.0646	0.09175	++++++++-	0.9524	0.1016	0.0677	0.1337	-+-++++++	0.9591
81Ref	ref	Other	0.9709	0.962	0.979	0.109	0.0646	0.09175	++++++++-	0.9524	0.1016	0.0677	0.1337	-+-++++++	0.9591
82Ref	ref	Other	0.9709	0.962	0.979	0.109	0.0646	0.09175	++++++++-	0.9524	0.1016	0.0677	0.1337	-+-++++++	0.9591
83Ref	ref	Other	0.9709	0.962	0.979	0.109	0.0646	0.09175	++++++++-	0.9524	0.1016	0.0677	0.1337	-+-++++++	0.9591
114Q	q	Other	0.2357	0.211	0.289	0.0411	0.025	0.1003	+-+++-+-+	0.1009	0.0509	0.0259	0.04939	-++++-+-+	0.08178
70Ref	ref	Other	0.9117	0.895	0.928	-0.0591	0.0365	0.1057	+--+++---	0.3206	-0.0609	0.0375	0.1041	-+-+++---	0.2629
161Ref	ref	Other	0.9786	0.972	0.987	-0.1152	0.072	0.1097	++---+---	0.4127	-0.1088	0.0736	0.1393	++-+-+---	0.3734
95V	v	Other	0.4861	0.434	0.558	-0.0327	0.0211	0.1209	-+++-++--	0.3076	-0.0236	0.0218	0.2798	+-+++-+--	0.1846
152Ref	ref	Other	0.418	0.346	0.445	-0.0328	0.0214	0.1257	+---++---	0.06886	-0.0343	0.0221	0.1209	-+--++---	0.1309
66K	k	Other	0.6346	0.602	0.699	-0.0332	0.0218	0.1287	-+--+++--	0.5736	-0.0293	0.0225	0.1944	+-+-+++--	0.4598
127K	k	Other	0.68	0.654	0.729	-0.0333	0.0225	0.1395	-+---++--	0.1769	-0.0276	0.0233	0.2351	+-+-+++--	0.1359
151R	r	Other	0.2861	0.219	0.351	0.034	0.0232	0.1438	++-+----+	0.2539	0.0323	0.024	0.1776	++-+----+	0.2219
62R	r	Other	0.1929	0.143	0.247	0.0378	0.027	0.1604	+++++-+++	0.4638	0.029	0.0278	0.2981	+++++-+++	0.4933
63N	n	Other	0.1929	0.143	0.247	0.0378	0.027	0.1604	+++++-+++	0.4638	0.029	0.0278	0.2981	+++++-+++	0.4933
114H	h	Other	0.6446	0.613	0.701	-0.0303	0.022	0.167	-+---++--	0.5494	-0.0268	0.0227	0.238	+-+--++--	0.4133
116Y	y	Other	0.6446	0.613	0.701	-0.0303	0.022	0.167	-+---++--	0.5494	-0.0268	0.0227	0.238	+-+--++--	0.4133
144Ref	ref	Other	0.9536	0.927	0.978	-0.0612	0.0507	0.2274	---++++--	0.9789	-0.061	0.0526	0.2456	--+-+++--	0.9482
62L	l	Other	0.0797	0.0333	0.0996	0.0453	0.0388	0.243	+----+-++	0.9753	0.0421	0.0397	0.2886	-+---+-++	0.9842
63Q	q	Other	0.0797	0.0333	0.0996	0.0453	0.0388	0.243	+----+-++	0.9753	0.0421	0.0397	0.2886	-+---+-++	0.9842
97Ref	ref	Other	0.644	0.568	0.677	-0.0239	0.022	0.2782	+----+---	0.9282	-0.0357	0.0228	0.1174	-+---+---	0.8089
56R	r	Other	0.0963	0.0892	0.112	0.036	0.0354	0.3091	++---+--+	0.5671	0.0484	0.0367	0.1876	++-+-+--+	0.4644
77S	s	Other	0.113	0.102	0.124	-0.0322	0.0337	0.3379	+-+++-+--	0.2173	-0.0296	0.0349	0.3964	-++++-+--	0.08051
163Ref	ref	Other	0.4932	0.443	0.521	-0.0197	0.0211	0.3504	+---++---	0.04802	-0.0244	0.0218	0.2631	-+--++---	0.1257
63Ref	ref	Other	0.979	0.966	0.99	-0.0688	0.0747	0.3572	+--++----	0.2609	-0.094	0.0765	0.2189	-+-++----	0.3467
90Ref	ref	Other	0.4941	0.443	0.523	-0.0194	0.0211	0.3573	+---++---	0.0427	-0.0241	0.0218	0.2675	-+--++---	0.1333
43R	r	Other	0.0193	0.0108	0.0278	-0.0722	0.0803	0.3688	+-++-+---	0.4259	-0.0641	0.0839	0.4446	-+++-+---	0.2987
114Ref	ref	Other	0.6971	0.63	0.726	-0.0199	0.023	0.3883	--+-++-+-	0.993	-0.0335	0.0239	0.1611	--+-++---	0.9803
105Ref	ref	Other	0.5544	0.498	0.578	-0.0182	0.0212	0.391	+----+---	0.03538	-0.0231	0.0219	0.2922	-+---+---	0.03887
9Y	y	Other	0.2961	0.235	0.351	-0.0184	0.0232	0.4273	+--+--++-	0.914	-0.0142	0.0239	0.5524	+--+-+++-	0.7883
171H	h	Other	0.0156	0.0086	0.0292	0.0671	0.0877	0.4438	-++---+++	0.9142	0.0373	0.0902	0.6789	+-+---+++	0.8378
152V	v	Other	0.7973	0.771	0.831	-0.0196	0.0261	0.4531	-++-+++-+	0.06285	-0.0047	0.0269	0.8619	+-+-+++-+	0.06191
9Ref	ref	Other	0.8623	0.799	0.916	-0.022	0.0309	0.4753	++-++++--	0.8653	-0.0245	0.032	0.4441	++-++-+--	0.6858
156Q	q	Other	0.267	0.248	0.292	-0.0155	0.0238	0.5148	----++-+-	0.3921	-0.0039	0.0246	0.8737	+---++-+-	0.4784
149T	t	Other	0.1039	0.072	0.139	0.0228	0.0352	0.5178	+--++-+--	0.4357	0.0107	0.0366	0.7691	-++++-+--	0.5003
150Ref	ref	Other	0.3235	0.252	0.353	-0.0138	0.0227	0.5424	+---++-+-	0.13	-0.0243	0.0234	0.2983	-+--++---	0.06639
156Ref	ref	Other	0.3235	0.252	0.353	-0.0138	0.0227	0.5424	+---++-+-	0.13	-0.0243	0.0234	0.2983	-+--++---	0.06639
158Ref	ref	Other	0.3235	0.252	0.353	-0.0138	0.0227	0.5424	+---++-+-	0.13	-0.0243	0.0234	0.2983	-+--++---	0.06639
44Ref	ref	Other	0.3235	0.252	0.353	-0.0138	0.0227	0.5424	+---++-+-	0.13	-0.0243	0.0234	0.2983	-+--++---	0.06639
67Ref	ref	Other	0.3235	0.252	0.353	-0.0138	0.0227	0.5424	+---++-+-	0.13	-0.0243	0.0234	0.2983	-+--++---	0.06639
163T	t	Other	0.9208	0.903	0.935	-0.0231	0.0391	0.5548	-+-+--+-+	0.1163	-0.0218	0.0401	0.5869	+--+--+-+	0.09507
77Ref	ref	Other	0.5882	0.52	0.615	0.0125	0.0215	0.5594	+---++-++	0.01211	0.0041	0.0222	0.8545	-+--++-++	0.009197
156L	l	Other	0.8257	0.792	0.848	-0.0151	0.0277	0.5855	-+-+--+--	0.2582	-0.0178	0.0286	0.535	+--+--+--	0.06377
62E	e	Other	0.1984	0.177	0.245	0.014	0.0264	0.5971	-+--+-+++	0.5655	0.0107	0.0274	0.6948	----+++++	0.5518
90A	a	Other	0.9201	0.902	0.935	-0.0204	0.0391	0.6017	-+-+--+-+	0.1144	-0.0179	0.0401	0.6552	+--+--+-+	0.09226
150A	a	Other	0.9709	0.964	0.982	-0.0339	0.0652	0.603	-+-++-++-	0.122	-0.0211	0.0666	0.7517	+--++-++-	0.08124
158A	a	Other	0.9709	0.964	0.982	-0.0339	0.0652	0.603	-+-++-++-	0.122	-0.0211	0.0666	0.7517	+--++-++-	0.08124
44R	r	Other	0.9709	0.964	0.982	-0.0339	0.0652	0.603	-+-++-++-	0.122	-0.0211	0.0666	0.7517	+--++-++-	0.08124
67V	v	Other	0.9709	0.964	0.982	-0.0339	0.0652	0.603	-+-++-++-	0.122	-0.0211	0.0666	0.7517	+--++-++-	0.08124
109L	l	Other	0.0734	0.0602	0.0814	-0.021	0.0406	0.6052	++-++---+	0.6779	-0.0143	0.0424	0.7356	-+-++----	0.5021
65G	g	Other	0.1984	0.177	0.245	0.0128	0.0264	0.6293	----+-+++	0.5748	0.0098	0.0274	0.72	----+++++	0.5528
99F	f	Other	0.1984	0.177	0.245	0.0128	0.0264	0.6293	----+-+++	0.5748	0.0098	0.0274	0.72	----+++++	0.5528
62Ref	ref	Other	0.7163	0.653	0.735	-0.0091	0.0233	0.6953	+--+++--+	0.8802	-0.0177	0.0241	0.4627	-+-+++---	0.6827
152R	r	Other	0.0195	0.0065	0.029	0.0294	0.0756	0.6968	-+---+--+	0.04957	0.0274	0.0779	0.7246	+----+--+	0.1023
76Ref	ref	Other	0.4278	0.361	0.448	0.008	0.0214	0.7093	+---++-++	0.03927	-0.0032	0.022	0.8847	-+--++-++	0.04895
9S	s	Other	0.2383	0.213	0.295	0.0087	0.0247	0.7247	-+---+-++	0.2728	0.0005	0.0256	0.9851	+----+-++	0.2217
95L	l	Other	0.2145	0.192	0.265	0.0083	0.0257	0.7463	+---+++++	0.8574	0.0045	0.0266	0.8657	-+--++-++	0.7515
12M	m	Other	0.0155	0.0011	0.0338	-0.0287	0.0915	0.7541	++-----+-	0.9673	-0.0256	0.0934	0.784	++-----+-	0.9891
166E	e	Other	0.9253	0.918	0.934	-0.0123	0.0399	0.7572	+-++--++-	0.1712	-0.0047	0.0412	0.9092	++-+--++-	0.1301
167W	w	Other	0.9253	0.918	0.934	-0.0123	0.0399	0.7572	+-++--++-	0.1712	-0.0047	0.0412	0.9092	++-+--++-	0.1301
116Ref	ref	Other	0.8206	0.797	0.845	0.0081	0.0274	0.7685	+-+-+-+-+	0.9827	-0.0026	0.0283	0.9255	-++++++-+	0.9779
95Ref	ref	Other	0.8447	0.812	0.88	0.0085	0.029	0.7691	+-+-++---	0.9975	-0.0062	0.0301	0.8364	-+++++---	0.9955
66Ref	ref	Other	0.8455	0.812	0.88	0.0068	0.029	0.8155	+-+-++---	0.9941	-0.0078	0.0301	0.7948	-+++-+---	0.99
79R	r	Other	0.2976	0.272	0.351	0.0051	0.0231	0.8248	+---+-+--	0.436	0.0027	0.0239	0.9097	-+--+-+--	0.4909
80I	i	Other	0.2976	0.272	0.351	0.0051	0.0231	0.8248	+---+-+--	0.436	0.0027	0.0239	0.9097	-+--+-+--	0.4909
81A	a	Other	0.2976	0.272	0.351	0.0051	0.0231	0.8248	+---+-+--	0.436	0.0027	0.0239	0.9097	-+--+-+--	0.4909
82L	l	Other	0.2976	0.272	0.351	0.0051	0.0231	0.8248	+---+-+--	0.436	0.0027	0.0239	0.9097	-+--+-+--	0.4909
83R	r	Other	0.2976	0.272	0.351	0.0051	0.0231	0.8248	+---+-+--	0.436	0.0027	0.0239	0.9097	-+--+-+--	0.4909
152W	w	Other	0.0251	0.0065	0.0401	-0.0149	0.0684	0.8274	++++---+-	0.4407	-0.0642	0.0703	0.3609	+--+---+-	0.4635
152E	e	Other	0.3532	0.344	0.396	0.0046	0.022	0.8345	+-+++-+--	0.3851	-0.0091	0.0227	0.6882	-++++-+--	0.3547
114E	e	Other	0.0458	0.0151	0.062	-0.0103	0.0503	0.8371	-+-----++	0.1536	-0.0408	0.0519	0.4313	+------++	0.2182
116H	h	Other	0.0458	0.0151	0.062	-0.0103	0.0503	0.8371	-+-----++	0.1536	-0.0408	0.0519	0.4313	+------++	0.2182
17S	s	Other	0.0458	0.0151	0.062	-0.0103	0.0503	0.8371	-+-----++	0.1536	-0.0408	0.0519	0.4313	+------++	0.2182
76E	e	Other	0.3154	0.292	0.377	0.0043	0.0227	0.8504	++--+---+	0.6931	0.0014	0.0235	0.9524	-+--+---+	0.7594
156W	w	Other	0.1905	0.143	0.24	0.0049	0.0271	0.8554	++++--+--	0.6696	-0.0027	0.028	0.9225	+-++--++-	0.6496
161D	d	Other	0.2677	0.227	0.317	0.0036	0.0239	0.8802	+-+++-+--	0.5805	-0.0095	0.0245	0.6971	-++++-+--	0.6572
166Ref	ref	Other	0.4828	0.437	0.505	-0.0031	0.0211	0.8823	+---++-+-	0.07745	-0.0133	0.0218	0.5427	-+--++-+-	0.04245
167Ref	ref	Other	0.4828	0.437	0.505	-0.0031	0.0211	0.8823	+---++-+-	0.07745	-0.0133	0.0218	0.5427	-+--++-+-	0.04245
107Ref	ref	Other	0.9158	0.885	0.943	0.005	0.0378	0.8946	-++-+---+	0.9473	-0.0052	0.039	0.8946	+-+++---+	0.958
142Ref	ref	Other	0.8928	0.866	0.931	-0.0043	0.0339	0.8994	+---++--+	0.6703	-0.0132	0.035	0.7067	-+-+++--+	0.6504
145Ref	ref	Other	0.8928	0.866	0.931	-0.0043	0.0339	0.8994	+---++--+	0.6703	-0.0132	0.035	0.7067	-+-+++--+	0.6504
70Q	q	Other	0.5091	0.478	0.533	-0.0023	0.0211	0.9144	--++--++-	0.6276	-0.0113	0.0217	0.6015	+-++--++-	0.5873
105S	s	Other	0.8941	0.87	0.924	0.0035	0.0344	0.918	-+-+--+++	0.3149	-0.0013	0.0354	0.9713	+--+--+-+	0.1795
127Ref	ref	Other	0.8138	0.781	0.85	0.0028	0.027	0.9182	+---++--+	0.6246	-0.0083	0.0279	0.7658	-+-+++---	0.4335
65Ref	ref	Other	0.9879	0.98	0.992	0.0073	0.0986	0.941	++---+++-	0.2617	0.0072	0.1037	0.9446	-+---++--	0.1719
99Ref	ref	Other	0.9879	0.98	0.992	0.0073	0.0986	0.941	++---+++-	0.2617	0.0072	0.1037	0.9446	-+---++--	0.1719
74Ref	ref	Other	0.9159	0.885	0.943	0.0026	0.0379	0.9444	-++-+-+-+	0.9572	-0.0088	0.0391	0.8225	+-+++-+-+	0.9652
76V	v	Other	0.8308	0.807	0.875	0.0015	0.028	0.9586	-+++--+--	0.1271	0.0076	0.029	0.7925	+-+++-+--	0.06075
77D	d	Other	0.8308	0.807	0.875	0.0015	0.028	0.9586	-+++--+--	0.1271	0.0076	0.029	0.7925	+-+++-+--	0.06075
HLA-B
114H	h	Other	0.0914	0.0762	0.134	0.0884	0.0368	0.01629	+++++-+-+	0.08548	0.0821	0.0383	0.03203	+++++-+-+	0.1004
70K	k	Other	0.0813	0.0632	0.128	0.0912	0.0389	0.01897	+++++-+-+	0.03917	0.0883	0.0405	0.02932	+++++-+-+	0.04937
97N	n	Other	0.0805	0.0614	0.126	0.0888	0.0391	0.02307	+++++-+-+	0.03566	0.0853	0.0407	0.03601	+++++-+-+	0.04731
67C	c	Other	0.2177	0.203	0.29	0.054	0.0259	0.03659	+++++-+-+	0.6846	0.0475	0.0267	0.07578	++++--+-+	0.769
156L	l	Other	0.7734	0.712	0.878	0.0532	0.026	0.04059	++++---++	0.2907	0.0438	0.0266	0.0999	++++---++	0.1953
77D	d	Other	0.1108	0.0802	0.154	0.0648	0.0339	0.05615	+++++-+-+	0.002241	0.0604	0.0352	0.08648	+++++-+-+	0.009668
74Y	y	Other	0.8488	0.83	0.894	-0.0531	0.03	0.07659	-+++-+--+	0.06007	-0.023	0.0308	0.4558	+-++----+	0.1059
12Ref	ref	Other	0.5433	0.526	0.57	0.0366	0.0213	0.08533	-++-+-+++	0.5699	0.0277	0.022	0.2082	+++-+-+++	0.5541
116D	d	Other	0.3665	0.301	0.4	0.0369	0.0222	0.09596	+++-+-+-+	0.1724	0.0446	0.023	0.05256	+++-+-+-+	0.08056
11Ref	ref	Other	0.5046	0.484	0.516	0.0351	0.0212	0.0973	-++-+-+++	0.2743	0.0286	0.0219	0.1914	+-+-+-+++	0.2484
143S	s	Other	0.1064	0.0766	0.169	-0.058	0.035	0.09776	-+-+++---	0.7465	-0.0285	0.0364	0.4329	++-+++---	0.5553
147L	l	Other	0.1064	0.0766	0.169	-0.058	0.035	0.09776	-+-+++---	0.7465	-0.0285	0.0364	0.4329	++-+++---	0.5553
114N	n	Other	0.6704	0.63	0.725	-0.0347	0.0226	0.1246	-+-+++---	0.5402	-0.0365	0.0233	0.1175	+--+++---	0.2196
156D	d	Other	0.453	0.349	0.495	-0.033	0.0216	0.1264	-+--+++--	0.2771	-0.0318	0.0222	0.1523	+--++++--	0.1704
69Ref	ref	Other	0.4406	0.366	0.463	0.0313	0.0214	0.144	+-+-+-++-	0.01789	0.0296	0.0222	0.1811	-++-+-++-	0.006744
71Ref	ref	Other	0.4406	0.366	0.463	0.0313	0.0214	0.144	+-+-+-++-	0.01789	0.0296	0.0222	0.1811	-++-+-++-	0.006744
69T	t	Other	0.9356	0.929	0.957	-0.0604	0.043	0.1599	---++---+	0.2308	-0.0383	0.0443	0.3878	---++---+	0.166
70N	n	Other	0.9356	0.929	0.957	-0.0604	0.043	0.1599	---++---+	0.2308	-0.0383	0.0443	0.3878	---++---+	0.166
71T	t	Other	0.9356	0.929	0.957	-0.0604	0.043	0.1599	---++---+	0.2308	-0.0383	0.0443	0.3878	---++---+	0.166
156W	w	Other	0.1261	0.0815	0.224	-0.0427	0.0323	0.186	--------+	0.4429	-0.009	0.0337	0.7903	-----+--+	0.6699
67S	s	Other	0.6652	0.618	0.702	-0.0297	0.0224	0.186	-+--++---	0.3406	-0.009	0.0235	0.7016	+-+-+++-+	0.1432
11A	a	Other	0.9143	0.898	0.919	-0.0487	0.0374	0.193	+-++++---	0.08931	-0.0379	0.0386	0.3262	-+++++---	0.1389
12M	m	Other	0.8972	0.873	0.905	-0.0441	0.0347	0.204	+--+++---	0.1114	-0.031	0.0357	0.3843	-+++++--+	0.09105
163Ref	ref	Other	0.47	0.37	0.542	0.0265	0.0214	0.2158	+++-+-++-	0.01412	0.0262	0.022	0.2351	++--+-++-	0.009348
97R	r	Other	0.7444	0.728	0.789	-0.0296	0.0243	0.2237	-+-++---+	0.5708	-0.0036	0.0253	0.8854	+-+++---+	0.4129
171Ref	ref	Other	0.9734	0.957	0.987	0.0887	0.074	0.2305	+-+---+++	0.7622	0.1156	0.0774	0.1353	+++----++	0.6375
77Ref	ref	Other	0.8559	0.823	0.894	-0.0361	0.0304	0.2345	-----+-+-	0.05694	-0.0407	0.0314	0.1955	-----+-+-	0.07818
80T	t	Other	0.4227	0.367	0.45	0.0254	0.0216	0.2389	+++-+-+-+	0.07342	0.0251	0.0223	0.26	+++-+-+-+	0.05024
158T	t	Other	0.0697	0.0377	0.119	0.0516	0.044	0.2407	+++-+++-+	0.9606	0.0635	0.0456	0.1641	+++-+++-+	0.9668
99S	s	Other	0.029	0.0206	0.0347	-0.0733	0.0651	0.2606	-+-++-+--	0.09386	-0.0722	0.0667	0.2791	+--++-+--	0.2348
80Ref	ref	Other	0.8561	0.823	0.897	-0.034	0.0304	0.2634	-----+-+-	0.06616	-0.0382	0.0315	0.2246	-----+-+-	0.09098
82Ref	ref	Other	0.8561	0.823	0.897	-0.034	0.0304	0.2634	-----+-+-	0.06616	-0.0382	0.0315	0.2246	-----+-+-	0.09098
83Ref	ref	Other	0.8561	0.823	0.897	-0.034	0.0304	0.2634	-----+-+-	0.06616	-0.0382	0.0315	0.2246	-----+-+-	0.09098
30G	g	Other	0.0902	0.0582	0.119	0.0392	0.0374	0.2956	--+-++-++	0.6559	0.0242	0.0388	0.5326	--+-++-++	0.6864
156Ref	ref	Other	0.2693	0.2	0.287	0.0251	0.024	0.2968	+---+-++-	0.01587	0.0166	0.0247	0.5009	-+--+-++-	0.008183
131S	s	Other	0.881	0.842	0.928	0.0346	0.0336	0.3024	+-++--+-+	0.8279	0.0486	0.0342	0.1554	++++--+-+	0.7684
116Ref	ref	Other	0.6506	0.591	0.683	-0.0209	0.0223	0.3471	+----+++-	0.3617	-0.0238	0.023	0.302	-+---+++-	0.2419
67F	f	Other	0.4466	0.43	0.477	-0.0197	0.0214	0.3577	+--+-+---	0.2848	-0.0297	0.0222	0.1797	-+-+-+---	0.1095
63E	e	Other	0.7113	0.669	0.772	-0.0202	0.0234	0.3874	+++-----+	0.02532	-0.0025	0.0244	0.918	+++-+++-+	0.02108
116L	l	Other	0.1495	0.0787	0.175	-0.0255	0.0301	0.398	-+-+-++--	0.984	-0.0308	0.0311	0.3214	+--+-+++-	0.9728
9Ref	ref	Other	0.8952	0.87	0.908	0.0295	0.0351	0.3999	+--++--++	0.1819	0.0483	0.0361	0.1806	-+-++--++	0.3118
171H	h	Other	0.2628	0.172	0.362	0.0203	0.0244	0.4057	--++++-++	0.4287	0.0151	0.0253	0.5493	--++++-++	0.6629
97V	v	Other	0.0735	0.0506	0.09	0.0338	0.0407	0.4066	+-++-+-++	0.5294	0.0238	0.0421	0.571	-+++++--+	0.2273
109F	f	Other	0.0251	0.0032	0.0511	-0.0744	0.0897	0.4069	+--+-+-+-	0.1212	-0.115	0.11	0.2961	-+-+-+-+-	0.02494
163L	l	Other	0.6965	0.68	0.729	-0.0187	0.0231	0.4169	--++-+--+	0.5307	-0.0031	0.0238	0.8977	--++-+--+	0.6708
9D	d	Other	0.2416	0.158	0.27	-0.019	0.0253	0.4529	+----+---	0.01256	-0.0367	0.026	0.1584	-+---+---	0.01275
45K	k	Other	0.4628	0.407	0.484	-0.0157	0.0213	0.4613	-++-+++--	0.5594	0.0004	0.0223	0.9852	+++-+++--	0.3435
81Ref	ref	Other	0.8943	0.853	0.944	-0.0234	0.035	0.505	-----+-++	0.0348	-0.0353	0.0362	0.3301	-----+-++	0.03717
177Ref	ref	Other	0.5445	0.409	0.613	-0.0143	0.0218	0.5108	+------+-	0.1018	-0.0191	0.0225	0.3961	-+-----+-	0.1113
180Ref	ref	Other	0.5445	0.409	0.613	-0.0143	0.0218	0.5108	+------+-	0.1018	-0.0191	0.0225	0.3961	-+-----+-	0.1113
145L	l	Other	0.0462	0.0226	0.0596	0.0317	0.0512	0.5353	++-++--+-	0.8994	-0.0065	0.0524	0.9016	++-++--+-	0.9175
62G	g	Other	0.0857	0.0582	0.101	0.0234	0.038	0.5369	+-++----+	0.1724	0.014	0.0393	0.7224	-+++----+	0.1235
41Ref	ref	Other	0.917	0.912	0.938	0.0232	0.0386	0.5468	+++-----+	0.4336	0.0171	0.0398	0.6673	+++-----+	0.3612
103Ref	ref	Other	0.9669	0.955	0.988	0.0389	0.0647	0.5478	+--+--+-+	0.3914	0.0543	0.069	0.4312	-+-+--+-+	0.3
24A	a	Other	0.4678	0.433	0.529	-0.0128	0.0214	0.5508	+--++---+	0.1517	-0.0002	0.022	0.9937	-+++---++	0.1304
67Ref	ref	Other	0.3023	0.228	0.321	0.0135	0.0233	0.5611	--+-+-++-	0.01048	0.0135	0.0239	0.5725	-+--+-++-	0.003284
70Ref	ref	Other	0.3023	0.228	0.321	0.0135	0.0233	0.5611	--+-+-++-	0.01048	0.0135	0.0239	0.5725	-+--+-++-	0.003284
82L	l	Other	0.6154	0.548	0.657	0.0126	0.0218	0.5625	-+++--+-+	0.1709	0.0151	0.0225	0.5015	+-++--+-+	0.2015
83R	r	Other	0.6154	0.548	0.657	0.0126	0.0218	0.5625	-+++--+-+	0.1709	0.0151	0.0225	0.5015	+-++--+-+	0.2015
74Ref	ref	Other	0.6199	0.54	0.66	0.0125	0.0222	0.5719	+-+----+-	0.3024	0.0046	0.0231	0.8417	-+-----+-	0.137
103L	l	Other	0.3008	0.216	0.371	-0.0129	0.0235	0.5822	+-++---+-	0.1564	-0.0193	0.0243	0.428	--++---+-	0.08635
113Y	y	Other	0.497	0.448	0.518	0.0113	0.0212	0.5944	+++++-+--	0.1658	0.0119	0.022	0.5873	+++++-+-+	0.1618
46Ref	ref	Other	0.984	0.973	0.991	-0.0448	0.0844	0.596	-+--++++-	0.4584	-0.0506	0.0873	0.5623	++--++-+-	0.2917
94Ref	ref	Other	0.9199	0.907	0.949	-0.0206	0.0393	0.5999	--+-++-++	0.344	-0.0212	0.0407	0.6033	----++-++	0.2092
152Ref	ref	Other	0.5774	0.561	0.605	-0.0112	0.0215	0.6019	---++-++-	0.2079	-0.0055	0.0222	0.8045	---+--++-	0.1203
116F	f	Other	0.1912	0.124	0.28	0.0135	0.0276	0.6244	+++++-++-	0.8818	0.019	0.0285	0.505	+++++-++-	0.9433
65R	r	Other	0.0914	0.0593	0.111	0.0176	0.037	0.6331	+-++----+	0.2748	0.0093	0.0382	0.8076	-+++----+	0.1823
66N	n	Other	0.0914	0.0593	0.111	0.0176	0.037	0.6331	+-++----+	0.2748	0.0093	0.0382	0.8076	-+++----+	0.1823
67M	m	Other	0.0914	0.0593	0.111	0.0176	0.037	0.6331	+-++----+	0.2748	0.0093	0.0382	0.8076	-+++----+	0.1823
70S	s	Other	0.0914	0.0593	0.111	0.0176	0.037	0.6331	+-++----+	0.2748	0.0093	0.0382	0.8076	-+++----+	0.1823
97Ref	ref	Other	0.4858	0.369	0.525	0.0093	0.0216	0.6651	+------++	0.1071	-0.0019	0.0224	0.9321	-+-----+-	0.1313
177E	e	Other	0.8879	0.858	0.938	0.0145	0.0345	0.674	+++---+-+	0.704	0.027	0.0351	0.4412	+++---+-+	0.6367
180Q	q	Other	0.8879	0.858	0.938	0.0145	0.0345	0.674	+++---+-+	0.704	0.027	0.0351	0.4412	+++---+-+	0.6367
163T	t	Other	0.486	0.426	0.523	-0.0087	0.0213	0.6842	+----+-++	0.6664	-0.0186	0.0222	0.4024	-----+--+	0.301
24T	t	Other	0.5507	0.494	0.57	0.0085	0.0214	0.691	+++++-+--	0.06562	0.015	0.0222	0.5008	+++++-+-+	0.0591
41T	t	Other	0.4953	0.439	0.514	-0.0081	0.0212	0.7015	+++-+-+--	0.4664	0.0025	0.0221	0.9085	+++-+++-+	0.3044
167Ref	ref	Other	0.9706	0.966	0.986	0.0248	0.065	0.7029	++---+-++	0.8942	-0.0007	0.0665	0.9919	++---+-++	0.8687
45M	m	Other	0.2376	0.194	0.291	-0.0092	0.0249	0.7114	+----+--+	0.3264	-0.0027	0.0257	0.9149	-+--++--+	0.3417
46A	a	Other	0.2376	0.194	0.291	-0.0092	0.0249	0.7114	+----+--+	0.3264	-0.0027	0.0257	0.9149	-+--++--+	0.3417
80I	i	Other	0.2616	0.163	0.358	-0.0085	0.0247	0.7311	-+++-+--+	0.8451	-0.0076	0.0256	0.7668	+-++-+--+	0.8501
32Ref	ref	Other	0.9041	0.875	0.937	-0.011	0.0361	0.7614	++++----+	0.6572	-0.0243	0.0376	0.519	++++-----	0.5027
114Ref	ref	Other	0.7739	0.709	0.795	0.0077	0.0257	0.7646	--++---++	0.3522	0.0163	0.0266	0.5396	--++--+++	0.3164
167S	s	Other	0.3071	0.242	0.338	-0.0069	0.0232	0.7672	-++-+++--	0.8687	0.0066	0.024	0.7841	+-+-+-+-+	0.598
97T	t	Other	0.2108	0.134	0.256	0.0073	0.0263	0.7822	-+++++++-	0.5279	0.0106	0.0273	0.6977	+-++++++-	0.5293
77N	n	Other	0.5413	0.438	0.604	-0.0054	0.0213	0.7997	-+---++-+	0.8062	-0.0017	0.022	0.9387	+-+--++-+	0.8112
81A	a	Other	0.5413	0.438	0.604	-0.0054	0.0213	0.7997	-+---++-+	0.8062	-0.0017	0.022	0.9387	+-+--++-+	0.8112
178T	t	Other	0.9592	0.935	0.978	0.0127	0.0548	0.8165	+-+---+-+	0.7379	0.0192	0.0559	0.7318	-+++--+-+	0.6545
95W	w	Other	0.2689	0.165	0.327	-0.0055	0.0243	0.82	-+++++++-	0.5838	-0.0045	0.0252	0.8583	--++++++-	0.5077
94I	i	Other	0.4873	0.444	0.506	0.0048	0.0212	0.8219	+-++----+	0.835	0.0124	0.0219	0.5716	+++++---+	0.7418
95Ref	ref	Other	0.8031	0.76	0.878	0.0057	0.0271	0.8333	-----+-++	0.06501	0.0041	0.0282	0.8854	-----+-++	0.04904
45T	t	Other	0.3618	0.29	0.462	-0.0046	0.0226	0.8378	-+++---++	0.226	-0.0084	0.0234	0.7193	+-++---++	0.1461
131Ref	ref	Other	0.5607	0.434	0.631	-0.0044	0.0218	0.8388	+-----++-	0.1021	-0.0073	0.0225	0.7463	-+--++-+-	0.06852
178Ref	ref	Other	0.3513	0.254	0.4	-0.004	0.0225	0.8573	----+-++-	0.07698	0.0027	0.0231	0.9061	-+--+-++-	0.09233
97W	w	Other	0.0757	0.0463	0.121	0.0071	0.0406	0.8605	+-++++-+-	0.7663	-0.0068	0.0415	0.8699	-+++-+-+-	0.8729
113Ref	ref	Other	0.9157	0.904	0.932	-0.0055	0.0385	0.8863	-+--++-+-	0.6407	-0.0084	0.0396	0.8315	+---++-+-	0.5515
24Ref	ref	Other	0.641	0.617	0.655	0.0019	0.0222	0.9317	++---+-++	0.1871	-0.0163	0.0232	0.4828	+----+-++	0.276
152V	v	Other	0.8788	0.857	0.881	0.0024	0.0323	0.942	+--++++-+	0.1738	0.0011	0.0332	0.9745	---++++-+	0.1543
9H	h	Other	0.365	0.344	0.413	0.0014	0.0221	0.95	-+-++-+-+	0.357	0.0028	0.0228	0.9019	+--++++-+	0.3815
32L	l	Other	0.519	0.462	0.553	0.0012	0.0213	0.9566	+++++-+--	0.1379	0.0127	0.0222	0.5658	+++++-+-+	0.11
63Ref	ref	Other	0.785	0.731	0.812	-0.0009	0.0259	0.9734	+++--+-+-	0.431	-0.0105	0.0271	0.6968	++---+-+-	0.4983
95I	i	Other	0.5075	0.467	0.527	0.0004	0.0212	0.9857	-++++---+	0.9173	0.0078	0.0218	0.7227	+++++---+	0.8302
45Ref	ref	Other	0.6461	0.6	0.673	0.0003	0.0224	0.9878	+++----+-	0.4273	-0.0058	0.0233	0.8021	-+-----+-	0.3522
116S	s	Other	0.3841	0.37	0.425	-0.0002	0.0218	0.9933	+-++---++	0.05704	-0.0025	0.0225	0.9124	--++---++	0.05015
HLA-C
16Ref	ref	Other	0.9104	0.91	0.999	-0.0847	0.0215	8.498e-05	-+?--+-?-	0.4936	-0.0739	0.022	0.0007664	+-?+-+-?-	0.6652
97R	r	Other	0.8523	0.562	0.973	-0.0705	0.0214	0.0009651	-----+-+-	0.6049	-0.0736	0.022	0.0008001	---+-+++-	0.6834
175Ref	ref	Other	0.0955	0.0955	1	-0.068	0.0208	0.001078	+???????-	0.9279	-0.0646	0.0212	0.00231	?+??????-	0.9279
143Ref	ref	Other	0.905	0.905	1	-0.0667	0.0208	0.001334	+???????-	0.2007	-0.0633	0.0212	0.002824	?+??????-	0.188
170Ref	ref	Other	0.905	0.905	1	-0.0667	0.0208	0.001334	+???????-	0.2007	-0.0633	0.0212	0.002824	?+??????-	0.188
91Ref	ref	Other	0.9125	0.912	1	-0.0633	0.0217	0.003598	++-----?-	0.945	-0.0605	0.0221	0.006315	+------?-	0.9197
6R	r	Other	0.8699	0.597	0.999	-0.0573	0.0201	0.004422	--+-+--+-	0.1356	-0.0575	0.0206	0.005198	--+-+--+-	0.2391
103Ref	ref	Other	0.9127	0.91	0.989	-0.0626	0.0228	0.005936	++-+---?-	0.7067	-0.0645	0.0234	0.005784	-+-+---?-	0.5798
173Ref	ref	Other	0.9127	0.91	0.989	-0.0626	0.0228	0.005936	++-+---?-	0.7067	-0.0645	0.0234	0.005784	-+-+---?-	0.5798
21Ref	ref	Other	0.859	0.589	0.967	-0.0576	0.0215	0.007289	++-+---+-	0.04786	-0.0583	0.022	0.00795	++-+---+-	0.04028
138Ref	ref	Other	0.9114	0.909	0.996	-0.0612	0.023	0.007891	+--++--?-	0.7768	-0.0589	0.0234	0.01193	+--++--?-	0.7036
95I	i	Other	0.2908	0.0134	0.392	-0.0647	0.0245	0.008182	---+-----	0.6827	-0.0335	0.0258	0.1945	---+-+---	0.6973
1Amb	amb	Other	0.1513	0.0953	0.546	-0.0513	0.0195	0.008348	???????+-	0.02311	-0.0502	0.0199	0.01151	???????+-	0.05109
183Amb	amb	Other	0.1508	0.0953	0.542	-0.0501	0.0195	0.0101	???????+-	0.0145	-0.0489	0.0199	0.0139	???????+-	0.03308
94I	i	Other	0.2823	0.0134	0.391	-0.0619	0.0248	0.01241	---+-----	0.5487	-0.0315	0.0261	0.2279	+--+-+---	0.6078
113Ref	ref	Other	0.8684	0.589	1	-0.0495	0.0198	0.01248	++-?---+-	0.3886	-0.048	0.0202	0.01767	++-?-?-+-	0.5231
163Ref	ref	Other	0.8623	0.597	0.974	-0.0536	0.0215	0.01271	++-+---+-	0.1158	-0.0536	0.022	0.01466	++-+---+-	0.187
14Ref	ref	Other	0.915	0.913	0.995	-0.0521	0.0219	0.01727	+---++-?-	0.1172	-0.0501	0.0225	0.02603	-+--++-?-	0.05221
49Ref	ref	Other	0.915	0.913	0.995	-0.0521	0.0219	0.01727	+---++-?-	0.1172	-0.0501	0.0225	0.02603	-+--++-?-	0.05221
156L	l	Other	0.6885	0.515	0.792	-0.0464	0.0198	0.01905	-----+-+-	0.3406	-0.0409	0.0204	0.04527	-----+-+-	0.4195
16S	s	Other	0.085	0.0714	0.108	0.0902	0.0407	0.02658	++++-++?+	0.2511	0.0659	0.0429	0.124	++++-++?+	0.2949
95Ref	ref	Other	0.8614	0.589	0.974	-0.0467	0.0214	0.02872	+--+---+-	0.01277	-0.0528	0.0218	0.01568	-+-+---+-	0.001566
94Ref	ref	Other	0.8646	0.589	0.981	-0.0453	0.0212	0.03288	++-+---+-	0.1011	-0.0502	0.0218	0.02151	++-+---+-	0.07159
103V	v	Other	0.2446	0.171	0.364	-0.0541	0.0263	0.03971	---+++-?-	0.737	-0.0244	0.0276	0.3765	+--+++-?-	0.7634
163L	l	Other	0.2446	0.171	0.364	-0.0541	0.0263	0.03971	---+++-?-	0.737	-0.0244	0.0276	0.3765	+--+++-?-	0.7634
173K	k	Other	0.2446	0.171	0.364	-0.0541	0.0263	0.03971	---+++-?-	0.737	-0.0244	0.0276	0.3765	+--+++-?-	0.7634
77Ref	ref	Other	0.8007	0.542	0.882	-0.0424	0.0207	0.04053	----++-+-	0.01059	-0.0392	0.0214	0.06672	----++-+-	0.01884
11A	a	Other	0.8659	0.563	0.989	-0.0424	0.0207	0.04081	+-+-++-+-	0.04299	-0.0441	0.0214	0.03896	-++-++-+-	0.01408
80Ref	ref	Other	0.8007	0.542	0.882	-0.0423	0.0207	0.04114	----++-+-	0.01065	-0.0391	0.0214	0.06762	----++-+-	0.01894
163E	e	Other	0.0996	0.0001	0.116	0.0775	0.038	0.04136	-+++--+-+	0.1335	0.0585	0.0401	0.1444	+-++-++-+	0.2408
66Ref	ref	Other	0.8618	0.592	0.972	-0.0437	0.0216	0.04304	--+++-++-	0.01943	-0.0437	0.0223	0.05032	---++-++-	0.05296
24A	a	Other	0.7137	0.323	0.851	-0.0405	0.0208	0.05191	--+++----	0.2377	-0.0295	0.0216	0.1717	--+++-+--	0.1574
156W	w	Other	0.34	0.0001	0.397	0.0445	0.0238	0.0618	++-+++--+	0.7219	0.0295	0.0247	0.2333	-+-+++--+	0.6273
114N	n	Other	0.4112	0.329	0.486	-0.0362	0.0208	0.08188	--++-----	0.751	-0.0277	0.0215	0.1971	+-++--+--	0.7524
147Ref	ref	Other	0.7817	0.382	0.922	-0.0357	0.0214	0.09482	--+++----	0.3942	-0.0297	0.022	0.1775	--+++----	0.431
116F	f	Other	0.4362	0.329	0.515	-0.0306	0.0205	0.1354	--++--+--	0.6885	-0.0234	0.0212	0.2701	+-++--+--	0.6951
152T	t	Other	0.2663	0.0002	0.269	-0.0916	0.0625	0.1426	-----?---	0.8246	-0.1128	0.0643	0.07925	----+?---	0.9772
116Ref	ref	Other	0.2989	0.238	0.436	-0.0357	0.0244	0.1439	----+--?-	0.8086	-0.0099	0.0255	0.6991	++-+++-?-	0.9209
35Ref	ref	Other	0.835	0.393	0.996	-0.0308	0.0213	0.1478	+--++--+-	0.05867	-0.0308	0.0217	0.155	++-++--+-	0.07892
9S	s	Other	0.207	0.0505	0.273	-0.0385	0.0272	0.1566	---+---++	0.06641	-0.0453	0.0283	0.1092	---+---++	0.04216
177Ref	ref	Other	0.8326	0.393	0.991	-0.0301	0.0213	0.1576	+--++-++-	0.06809	-0.031	0.0219	0.1558	-+-+---+-	0.1298
120Ref	ref	Other	0.593	0.593	0.593	0.0752	0.0562	0.1809	???????+?	1	0.0626	0.0584	0.2838	???????+?	1
14W	w	Other	0.1947	0.159	0.242	-0.0385	0.0291	0.1851	---+---?+	0.1413	-0.0438	0.0303	0.1486	---+---?-	0.1034
49E	e	Other	0.1947	0.159	0.242	-0.0385	0.0291	0.1851	---+---?+	0.1413	-0.0438	0.0303	0.1486	---+---?-	0.1034
99Y	y	Other	0.8067	0.282	0.918	-0.0269	0.0215	0.2098	++-+++---	0.0179	-0.026	0.0221	0.2381	++-+++---	0.002694
2Ref	ref	Other	0.597	0.597	0.597	0.0661	0.0562	0.2395	???????+?	1	0.0523	0.0584	0.3705	???????+?	1
99F	f	Other	0.2051	0.12	0.273	-0.0292	0.0264	0.2678	---+---++	0.04162	-0.0372	0.0274	0.1755	---+---++	0.02637
21H	h	Other	0.3516	0.0131	0.475	-0.0253	0.0231	0.2727	-+-+-----	0.5466	-0.0099	0.0243	0.6846	++-+-----	0.5364
152Ref	ref	Other	0.7715	0.133	0.893	-0.0224	0.022	0.3086	--+++--+-	0.1644	-0.016	0.0226	0.4794	--+++--+-	0.2529
156D	d	Other	0.0333	0.026	0.0452	0.0643	0.0649	0.3217	+++-+++?-	0.1266	0.0342	0.0671	0.6097	+-+-+++?-	0.1458
95F	f	Other	0.0333	0.026	0.0452	0.0643	0.0649	0.3217	+++-+++?-	0.1266	0.0342	0.0671	0.6097	+-+-+++?-	0.1458
156Ref	ref	Other	0.4554	0.12	0.547	-0.0192	0.0208	0.356	--++---+-	0.6074	-0.0113	0.0215	0.5991	--++---+-	0.5989
9D	d	Other	0.6169	0.342	0.678	0.018	0.0197	0.3612	+++-++++-	0.04693	0.0009	0.0205	0.9631	-+--++-+-	0.0525
6Ref	ref	Other	0.0682	0.0597	0.0895	0.0367	0.0452	0.4169	+-+-+-+?+	0.9217	0.031	0.0469	0.5078	-++-+-+?+	0.9353
99Ref	ref	Other	0.0682	0.0597	0.0895	0.0367	0.0452	0.4169	+-+-+-+?+	0.9217	0.031	0.0469	0.5078	-++-+-+?+	0.9353
9Ref	ref	Other	0.0682	0.0597	0.0895	0.0367	0.0452	0.4169	+-+-+-+?+	0.9217	0.031	0.0469	0.5078	-++-+-+?+	0.9353
9Y	y	Other	0.6304	0.28	0.724	-0.0163	0.0201	0.4171	+--+++---	0.7722	-0.004	0.021	0.8491	+++++++--	0.416
73A	a	Other	0.7339	0.343	0.855	-0.0169	0.0209	0.4188	++-++--+-	0.0269	-0.0329	0.0217	0.1297	++-++--+-	0.008772
73Ref	ref	Other	0.6191	0.322	0.738	-0.0152	0.0198	0.4413	++++-----	0.9516	-0.0063	0.0207	0.7603	++++--+--	0.7703
35Q	q	Other	0.2546	0.212	0.278	-0.0179	0.0241	0.4572	-++++++--	0.9612	-0.0085	0.025	0.7339	++++-++--	0.8206
24Ref	ref	Other	0.65	0.342	0.725	0.0147	0.0198	0.458	+++-++++-	0.03262	-0.0024	0.0206	0.9073	-+--++-+-	0.05319
114Ref	ref	Other	0.8174	0.336	0.953	-0.0155	0.0213	0.4677	+-++++++-	0.1615	-0.0124	0.0219	0.5711	-+++++++-	0.06939
1Ref	ref	Other	0.063	0.0017	0.0766	0.0649	0.0894	0.4684	+---++-+-	0.8763	0.0426	0.0922	0.6438	-+--++-+-	0.9658
116L	l	Other	0.0441	0.0134	0.0579	-0.0383	0.056	0.4935	+-+---+--	0.467	-0.0157	0.0589	0.7896	-++---+--	0.2807
11Ref	ref	Other	0.2647	0.0505	0.338	-0.0164	0.0248	0.5073	---+---++	0.2566	-0.0227	0.0257	0.3772	---+---++	0.2024
113H	h	Other	0.0492	0.0134	0.0705	-0.0344	0.0537	0.5215	+-++--+--	0.3141	-0.0064	0.0563	0.9099	-+++--+--	0.1497
177K	k	Other	0.2789	0.239	0.307	-0.013	0.0233	0.5766	+++-+++--	0.6911	-0.0083	0.0241	0.7294	+++-+++--	0.5185
116S	s	Other	0.7236	0.325	0.814	0.0101	0.0205	0.6226	+-+--+-+-	0.1671	-0.002	0.0212	0.9242	-++--+-+-	0.06629
80K	k	Other	0.5657	0.084	0.635	-0.0095	0.0207	0.6476	-+-+--++-	0.7024	-0.0085	0.0213	0.6902	+--+--+--	0.6057
77N	n	Other	0.5657	0.084	0.635	-0.0093	0.0207	0.6537	-+-+--++-	0.7007	-0.0083	0.0213	0.6965	+--+--+--	0.6029
183Ref	ref	Other	0.0693	0.0017	0.0836	0.0378	0.0875	0.6655	+---++-+-	0.8615	0.0161	0.0904	0.8591	-+--++---	0.9599
99S	s	Other	0.2716	0.19	0.293	0.0095	0.0235	0.6849	+-+-+-++-	0.02871	0.0013	0.0241	0.9577	-+--+-++-	0.02193
90Ref	ref	Other	0.6708	0.323	0.779	-0.0081	0.0201	0.6881	+--++----	0.828	0.0032	0.0209	0.8788	+++++-+--	0.7272
156Q	q	Other	0.0828	0.0464	0.099	0.0124	0.0417	0.7666	++---+-?+	0.9945	0.0262	0.0427	0.5393	++---+-?+	0.9947
90D	d	Other	0.7008	0.342	0.803	-0.0037	0.0202	0.8561	++-+---+-	0.01485	-0.0215	0.021	0.3073	++-+---+-	0.005758
97Ref	ref	Other	0.3859	0.0505	0.463	0.0038	0.0222	0.8653	+--++--+-	0.9024	-0.0006	0.023	0.9779	-++++--+-	0.7976
91R	r	Other	0.1086	0.0741	0.116	-0.0032	0.0365	0.9296	-+---++?+	0.7946	0.0197	0.0379	0.6027	+-+-+++?+	0.803
152A	a	Other	0.565	0.283	0.626	0.0012	0.0199	0.9511	+---++-+-	0.01074	-0.0096	0.0206	0.6419	-+--++-+-	0.01786
147L	l	Other	0.5252	0.283	0.578	-0.001	0.02	0.96	+----+++-	0.0168	-0.0138	0.0207	0.5042	-+---+++-	0.02724
143S	s	Other	0.0167	0.0054	0.0264	-0.0029	0.094	0.9751	--++--+?+	0.32	0.0131	0.0997	0.8955	---+-++?+	0.6183
170G	g	Other	0.0167	0.0054	0.0264	-0.0029	0.094	0.9751	--++--+?+	0.32	0.0131	0.0997	0.8955	---+-++?+	0.6183
138K	k	Other	0.2514	0.211	0.278	-0.0003	0.0261	0.9918	+++++++?-	0.9662	0.0148	0.0271	0.586	++++-++?-	0.9572
66N	n	Other	0.3446	0.0084	0.356	-0.0002	0.0235	0.992	+----+---	0.2429	-0.0071	0.0243	0.7687	-+---+---	0.2248
HLA-DPB1
65L	l	Other	0.3017	0.278	0.329	-0.0476	0.0232	0.04004	---------	0.9361	-0.0383	0.0239	0.1088	---+-----	0.9462
69Ref	ref	Other	0.9369	0.907	0.97	0.0824	0.0449	0.06662	+--++++++	0.6785	0.0797	0.0463	0.08557	-+-+-+-++	0.5063
57D	d	Other	0.28	0.253	0.299	-0.0422	0.0237	0.07512	-+-+-----	0.7459	-0.0313	0.0245	0.2007	+--+-----	0.8745
5Ref	ref	Other	0.1233	0.0618	0.148	-0.0509	0.0328	0.1212	--++-----	0.5808	-0.0498	0.0338	0.1404	--++-----	0.6815
93Ref	ref	Other	0.1233	0.0618	0.148	-0.0509	0.0328	0.1212	--++-----	0.5808	-0.0498	0.0338	0.1404	--++-----	0.6815
11L	l	Other	0.3749	0.313	0.421	-0.0333	0.022	0.1289	++-------	0.7628	-0.0264	0.0226	0.2425	++---+---	0.9283
55D	d	Other	0.6511	0.622	0.689	-0.0303	0.0223	0.1745	-+-+-----	0.5318	-0.0288	0.0229	0.2085	+--+-----	0.6912
56E	e	Other	0.6511	0.622	0.689	-0.0303	0.0223	0.1745	-+-+-----	0.5318	-0.0288	0.0229	0.2085	+--+-----	0.6912
36V	v	Other	0.6897	0.666	0.739	-0.0304	0.0229	0.1845	-+-+--+--	0.4676	-0.0293	0.0236	0.2147	+--+--+-+	0.5615
84Ref	ref	Other	0.5068	0.473	0.531	-0.0262	0.0212	0.2174	---+-+---	0.8424	-0.0225	0.0219	0.304	---+-+---	0.9083
85Ref	ref	Other	0.5068	0.473	0.531	-0.0262	0.0212	0.2174	---+-+---	0.8424	-0.0225	0.0219	0.304	---+-+---	0.9083
86Ref	ref	Other	0.5068	0.473	0.531	-0.0262	0.0212	0.2174	---+-+---	0.8424	-0.0225	0.0219	0.304	---+-+---	0.9083
87Ref	ref	Other	0.5068	0.473	0.531	-0.0262	0.0212	0.2174	---+-+---	0.8424	-0.0225	0.0219	0.304	---+-+---	0.9083
35L	l	Other	0.0555	0.0412	0.0732	-0.0573	0.0471	0.2246	----+++--	0.7258	-0.064	0.0484	0.1856	----+++--	0.7983
55E	e	Other	0.0668	0.0513	0.0861	-0.0481	0.043	0.2635	----+++-+	0.5555	-0.0521	0.0442	0.2379	----+++-+	0.628
76I	i	Other	0.0464	0.0304	0.0764	0.0518	0.0509	0.3083	++-++++-+	0.9726	0.0617	0.0526	0.2408	++-++++-+	0.9558
35Ref	ref	Other	0.1962	0.165	0.229	0.0269	0.0267	0.3139	+-+++++++	0.5814	0.0196	0.0275	0.4742	-+++-++++	0.5908
36Ref	ref	Other	0.8019	0.753	0.836	0.0233	0.0268	0.3858	--++-+++-	0.4135	0.024	0.0278	0.3871	--++-+++-	0.249
55Ref	ref	Other	0.8019	0.753	0.836	0.0233	0.0268	0.3858	--++-+++-	0.4135	0.024	0.0278	0.3871	--++-+++-	0.249
84G	g	Other	0.9072	0.887	0.928	0.0301	0.037	0.4149	-+-+++-++	0.8067	0.0227	0.0379	0.55	+--++--++	0.7082
35F	f	Other	0.9826	0.97	0.988	0.0671	0.0845	0.4274	++--+--++	0.7423	0.0684	0.0864	0.4285	++--+--++	0.7104
8Ref	ref	Other	0.4697	0.414	0.503	-0.0166	0.0212	0.4347	+--+-+---	0.7948	-0.014	0.0219	0.5221	-+-+-+---	0.7789
76Ref	ref	Other	0.337	0.318	0.356	-0.0171	0.0225	0.4479	-+-+-+-+-	0.8443	-0.0195	0.0231	0.3995	---+-+-+-	0.7414
85G	g	Other	0.9123	0.896	0.929	0.0244	0.0379	0.5205	-+-+++-++	0.6693	0.0229	0.0389	0.5557	+--++--++	0.6995
86P	p	Other	0.9123	0.896	0.929	0.0244	0.0379	0.5205	-+-+++-++	0.6693	0.0229	0.0389	0.5557	+--++--++	0.6995
87M	m	Other	0.9123	0.896	0.929	0.0244	0.0379	0.5205	-+-+++-++	0.6693	0.0229	0.0389	0.5557	+--++--++	0.6995
8L	l	Other	0.9271	0.916	0.944	0.0257	0.041	0.5301	+--+++--+	0.4972	0.0191	0.042	0.6492	-+-+++--+	0.2662
9F	f	Other	0.9271	0.916	0.944	0.0257	0.041	0.5301	+--+++--+	0.4972	0.0191	0.042	0.6492	-+-+++--+	0.2662
57Ref	ref	Other	0.9785	0.975	0.986	0.0453	0.0733	0.5369	--+-+++-+	0.4653	0.0435	0.0761	0.5672	---++++-+	0.4495
11Ref	ref	Other	0.9564	0.944	0.971	0.0323	0.0524	0.5372	---+++--+	0.2115	0.0306	0.0539	0.5704	---+++--+	0.1722
91Amb	amb	Other	0.048	0.0315	0.0629	-0.0301	0.0503	0.5493	+------++	0.1561	-0.0471	0.0512	0.3575	-+-----+-	0.1131
92Amb	amb	Other	0.048	0.0315	0.0629	-0.0301	0.0503	0.5493	+------++	0.1561	-0.0471	0.0512	0.3575	-+-----+-	0.1131
84V	v	Other	0.0156	0.0076	0.0223	0.0501	0.0882	0.5698	--+++++-+	0.2423	0.1108	0.0926	0.2316	-++++++-+	0.1606
9Ref	ref	Other	0.3981	0.372	0.425	-0.0109	0.0217	0.6161	---+-+---	0.6619	-0.008	0.0224	0.7195	---+-+---	0.4889
9H	h	Other	0.0938	0.038	0.114	-0.0157	0.037	0.6715	+++------	0.1308	-0.0154	0.0381	0.6856	+++------	0.24
65Ref	ref	Other	0.9734	0.964	0.983	0.025	0.0656	0.7035	+---++--+	0.6823	0.0113	0.0677	0.8669	-+++++---	0.563
33Q	q	Other	0.0627	0.0391	0.0821	-0.0157	0.0442	0.723	+----+--+	0.3973	-0.0157	0.0453	0.7293	-+---+--+	0.4863
69R	r	Other	0.0627	0.0391	0.0821	-0.0157	0.0442	0.723	+----+--+	0.3973	-0.0157	0.0453	0.7293	-+---+--+	0.4863
69E	e	Other	0.3891	0.317	0.447	-0.0056	0.0219	0.7971	+++++----	0.7086	-0.0033	0.0225	0.8838	+++++----	0.6784
56Ref	ref	Other	0.8307	0.792	0.864	0.0057	0.0285	0.8405	+-++++++-	0.3742	0.0045	0.0295	0.879	--++-+++-	0.2613
76M	m	Other	0.9563	0.955	0.963	-0.0026	0.0525	0.9601	---++--++	0.7509	0.009	0.0541	0.8682	----+--++	0.7165
HLA-DQA1
26S	s	Other	0.1986	0.167	0.286	-0.1294	0.0267	1.309e-06	---------	0.9676	-0.0194	0.0362	0.5917	+-++-++--	0.9407
47Q	q	Other	0.1986	0.167	0.286	-0.1294	0.0267	1.309e-06	---------	0.9676	-0.0194	0.0362	0.5917	+-++-++--	0.9407
56R	r	Other	0.1986	0.167	0.286	-0.1294	0.0267	1.309e-06	---------	0.9676	-0.0194	0.0362	0.5917	+-++-++--	0.9407
76V	v	Other	0.1986	0.167	0.286	-0.1294	0.0267	1.309e-06	---------	0.9676	-0.0194	0.0362	0.5917	+-++-++--	0.9407
26Ref	ref	Other	0.8888	0.864	0.898	0.1127	0.0341	0.0009669	++-++-+++	0.6302	0.0454	0.0403	0.2596	++-++--++	0.6766
52R	r	Other	0.4557	0.392	0.568	-0.0542	0.0212	0.01061	-----+---	0.7025	-0.0157	0.0226	0.488	++---+---	0.7277
47K	k	Other	0.26	0.172	0.289	0.059	0.024	0.01379	+-++-+-++	0.1237	0.0356	0.0247	0.1494	-+++----+	0.1978
52H	h	Other	0.26	0.172	0.289	0.059	0.024	0.01379	+-++-+-++	0.1237	0.0356	0.0247	0.1494	-+++----+	0.1978
54L	l	Other	0.26	0.172	0.289	0.059	0.024	0.01379	+-++-+-++	0.1237	0.0356	0.0247	0.1494	-+++----+	0.1978
56CNV	cnv	Other	0.5038	0.45	0.533	0.0514	0.0212	0.01503	+--+-+-++	0.05155	0.0208	0.0224	0.3535	-+---+-++	0.04068
76L	l	Other	0.5038	0.45	0.533	0.0514	0.0212	0.01503	+--+-+-++	0.05155	0.0208	0.0224	0.3535	-+---+-++	0.04068
69T	t	Other	0.0503	0.0434	0.0855	0.1146	0.0477	0.01638	+++++-+++	0.3408	0.0998	0.0489	0.04122	+++-+-++-	0.2559
34Q	q	Other	0.6642	0.618	0.751	0.0392	0.0224	0.08011	---++++++	0.07369	-0.0008	0.0244	0.9728	---++++++	0.07769
11Ref	ref	Other	0.61	0.598	0.661	0.0364	0.0216	0.09205	-+-++++++	0.3836	-0.0045	0.0233	0.848	+------++	0.4572
18Ref	ref	Other	0.61	0.598	0.661	0.0364	0.0216	0.09205	-+-++++++	0.3836	-0.0045	0.0233	0.848	+------++	0.4572
45Ref	ref	Other	0.61	0.598	0.661	0.0364	0.0216	0.09205	-+-++++++	0.3836	-0.0045	0.0233	0.848	+------++	0.4572
47Ref	ref	Other	0.61	0.598	0.661	0.0364	0.0216	0.09205	-+-++++++	0.3836	-0.0045	0.0233	0.848	+------++	0.4572
48Ref	ref	Other	0.61	0.598	0.661	0.0364	0.0216	0.09205	-+-++++++	0.3836	-0.0045	0.0233	0.848	+------++	0.4572
50Ref	ref	Other	0.61	0.598	0.661	0.0364	0.0216	0.09205	-+-++++++	0.3836	-0.0045	0.0233	0.848	+------++	0.4572
52Ref	ref	Other	0.61	0.598	0.661	0.0364	0.0216	0.09205	-+-++++++	0.3836	-0.0045	0.0233	0.848	+------++	0.4572
53Ref	ref	Other	0.61	0.598	0.661	0.0364	0.0216	0.09205	-+-++++++	0.3836	-0.0045	0.0233	0.848	+------++	0.4572
55Ref	ref	Other	0.61	0.598	0.661	0.0364	0.0216	0.09205	-+-++++++	0.3836	-0.0045	0.0233	0.848	+------++	0.4572
56Ref	ref	Other	0.61	0.598	0.661	0.0364	0.0216	0.09205	-+-++++++	0.3836	-0.0045	0.0233	0.848	+------++	0.4572
61Ref	ref	Other	0.61	0.598	0.661	0.0364	0.0216	0.09205	-+-++++++	0.3836	-0.0045	0.0233	0.848	+------++	0.4572
64Ref	ref	Other	0.61	0.598	0.661	0.0364	0.0216	0.09205	-+-++++++	0.3836	-0.0045	0.0233	0.848	+------++	0.4572
66Ref	ref	Other	0.61	0.598	0.661	0.0364	0.0216	0.09205	-+-++++++	0.3836	-0.0045	0.0233	0.848	+------++	0.4572
69Ref	ref	Other	0.61	0.598	0.661	0.0364	0.0216	0.09205	-+-++++++	0.3836	-0.0045	0.0233	0.848	+------++	0.4572
76Ref	ref	Other	0.61	0.598	0.661	0.0364	0.0216	0.09205	-+-++++++	0.3836	-0.0045	0.0233	0.848	+------++	0.4572
80Ref	ref	Other	0.61	0.598	0.661	0.0364	0.0216	0.09205	-+-++++++	0.3836	-0.0045	0.0233	0.848	+------++	0.4572
69L	l	Other	0.6073	0.54	0.648	-0.0326	0.0217	0.1321	+----+---	0.03838	-0.0101	0.0225	0.6555	-+---+---	0.1393
41K	k	Other	0.1244	0.106	0.157	-0.0468	0.0322	0.1469	---+++--+	0.04284	-0.0705	0.0331	0.03296	---+++--+	0.02187
40G	g	Other	0.2919	0.242	0.338	0.0295	0.0233	0.2045	+---+++++	0.7594	0.0044	0.0241	0.8561	-+---+-+-	0.7031
47C	c	Other	0.2919	0.242	0.338	0.0295	0.0233	0.2045	+---+++++	0.7594	0.0044	0.0241	0.8561	-+---+-+-	0.7031
50V	v	Other	0.2919	0.242	0.338	0.0295	0.0233	0.2045	+---+++++	0.7594	0.0044	0.0241	0.8561	-+---+-+-	0.7031
51L	l	Other	0.2919	0.242	0.338	0.0295	0.0233	0.2045	+---+++++	0.7594	0.0044	0.0241	0.8561	-+---+-+-	0.7031
53Q	q	Other	0.2919	0.242	0.338	0.0295	0.0233	0.2045	+---+++++	0.7594	0.0044	0.0241	0.8561	-+---+-+-	0.7031
25F	f	Other	0.3681	0.307	0.392	0.0272	0.0217	0.2102	+-++-+--+	0.2591	-0.0005	0.0227	0.9832	-+-+-+--+	0.353
50L	l	Other	0.4277	0.392	0.453	-0.0253	0.0213	0.2354	+--------	0.144	0.0245	0.0229	0.2851	-+++-+--+	0.5117
53R	r	Other	0.4277	0.392	0.453	-0.0253	0.0213	0.2354	+--------	0.144	0.0245	0.0229	0.2851	-+++-+--+	0.5117
5Ref	ref	Other	0.5712	0.534	0.594	0.0198	0.0213	0.3533	+--+-+--+	0.1127	-0.0157	0.0228	0.4903	-+-+-+--+	0.1068
11Y	y	Other	0.6346	0.578	0.679	-0.0201	0.022	0.3595	+----+---	0.0237	0.0011	0.0229	0.9633	-+---+---	0.0987
18S	s	Other	0.6378	0.579	0.682	-0.0176	0.022	0.4248	+----+---	0.0263	0.0035	0.0229	0.8789	-+---+---	0.07914
45V	v	Other	0.6378	0.579	0.682	-0.0176	0.022	0.4248	+----+---	0.0263	0.0035	0.0229	0.8789	-+---+---	0.07914
48L	l	Other	0.6378	0.579	0.682	-0.0176	0.022	0.4248	+----+---	0.0263	0.0035	0.0229	0.8789	-+---+---	0.07914
55R	r	Other	0.6378	0.579	0.682	-0.0176	0.022	0.4248	+----+---	0.0263	0.0035	0.0229	0.8789	-+---+---	0.07914
61F	f	Other	0.6378	0.579	0.682	-0.0176	0.022	0.4248	+----+---	0.0263	0.0035	0.0229	0.8789	-+---+---	0.07914
64T	t	Other	0.6378	0.579	0.682	-0.0176	0.022	0.4248	+----+---	0.0263	0.0035	0.0229	0.8789	-+---+---	0.07914
66I	i	Other	0.6378	0.579	0.682	-0.0176	0.022	0.4248	+----+---	0.0263	0.0035	0.0229	0.8789	-+---+---	0.07914
80S	s	Other	0.6378	0.579	0.682	-0.0176	0.022	0.4248	+----+---	0.0263	0.0035	0.0229	0.8789	-+---+---	0.07914
5Amb	amb	Other	0.6747	0.65	0.763	-0.0143	0.0225	0.5246	-+++--++-	0.2363	0.0061	0.0233	0.7924	++++--++-	0.1491
34Ref	ref	Other	0.583	0.543	0.608	0.0133	0.0214	0.5356	+-++----+	0.0228	0.0428	0.0223	0.05469	++++----+	0.02445
75Ref	ref	Other	0.8737	0.86	0.915	0.0172	0.0318	0.5899	+-++----+	0.3592	0.0187	0.0341	0.5832	-+++---++	0.4862
10Ref	ref	Other	0.9427	0.922	0.972	0.0199	0.0464	0.6685	+-++---+-	0.4948	-0.0042	0.0534	0.9377	+++++--+-	0.5216
6Ref	ref	Other	0.9427	0.922	0.972	0.0199	0.0464	0.6685	+-++---+-	0.4948	-0.0042	0.0534	0.9377	+++++--+-	0.5216
7Ref	ref	Other	0.9427	0.922	0.972	0.0199	0.0464	0.6685	+-++---+-	0.4948	-0.0042	0.0534	0.9377	+++++--+-	0.5216
8Ref	ref	Other	0.9427	0.922	0.972	0.0199	0.0464	0.6685	+-++---+-	0.4948	-0.0042	0.0534	0.9377	+++++--+-	0.5216
9Ref	ref	Other	0.9427	0.922	0.972	0.0199	0.0464	0.6685	+-++---+-	0.4948	-0.0042	0.0534	0.9377	+++++--+-	0.5216
88Ref	ref	Other	0.8729	0.858	0.913	0.0128	0.0317	0.687	+-++---++	0.3831	0.0127	0.034	0.7083	-+++---++	0.5079
41Ref	ref	Other	0.9097	0.877	0.944	0.015	0.0376	0.6888	+-+----+-	0.09747	0.0047	0.0413	0.9087	++++---+-	0.0577
88Amb	amb	Other	0.2531	0.189	0.276	0.0092	0.0244	0.7079	++--++-++	0.355	-0.0177	0.0252	0.4834	-+---+---	0.299
40Ref	ref	Other	0.8561	0.844	0.887	0.0059	0.0301	0.8441	+-+-----+	0.6574	0.0068	0.032	0.8324	-++----++	0.8499
51Ref	ref	Other	0.8561	0.844	0.887	0.0059	0.0301	0.8441	+-+-----+	0.6574	0.0068	0.032	0.8324	-++----++	0.8499
75S	s	Other	0.2501	0.189	0.273	0.0045	0.0246	0.8561	++--++---	0.3533	-0.0216	0.0253	0.3932	-+--++---	0.3208
25Ref	ref	Other	0.811	0.768	0.89	-0.0036	0.0271	0.8934	+++----+-	0.2975	0.0021	0.0285	0.9424	++++---+-	0.1551
54Ref	ref	Other	0.8635	0.84	0.942	0.0005	0.031	0.9867	-++++--+-	0.4467	-0.0004	0.033	0.9914	+-+++--+-	0.172
HLA-DQB1
71T	t	Other	0.8277	0.792	0.872	-0.1111	0.0277	5.994e-05	-----+---	0.641	-0.0678	0.0293	0.02064	-----++--	0.504
74E	e	Other	0.8277	0.792	0.872	-0.1111	0.0277	5.994e-05	-----+---	0.641	-0.0678	0.0293	0.02064	-----++--	0.504
75L	l	Other	0.8277	0.792	0.872	-0.1111	0.0277	5.994e-05	-----+---	0.641	-0.0678	0.0293	0.02064	-----++--	0.504
57A	a	Other	0.4135	0.354	0.485	-0.0766	0.0215	0.0003632	-----+---	0.3164	-0.0294	0.0237	0.2144	++---+---	0.7067
77T	t	Other	0.8464	0.816	0.893	-0.1023	0.029	0.0004206	-----++--	0.7105	-0.0585	0.0305	0.05475	---+-+++-	0.5264
38A	a	Other	0.8416	0.803	0.892	-0.0947	0.0287	0.0009516	-----++--	0.7662	-0.0496	0.0302	0.1003	-----+++-	0.6004
26Ref	ref	Other	0.3386	0.3	0.395	0.0623	0.0223	0.00527	+++++-+++	0.006415	0.0383	0.0233	0.09971	+++++-+++	0.01452
70R	r	Other	0.7729	0.751	0.778	-0.0693	0.025	0.005457	-+---+---	0.2807	-0.0169	0.0271	0.5332	++---+++-	0.3237
74Ref	ref	Other	0.2957	0.267	0.337	0.0636	0.0231	0.005815	+++++--++	0.002868	0.0408	0.024	0.08951	+++++--++	0.003105
55P	p	Other	0.5649	0.544	0.58	-0.055	0.0212	0.009619	-+----+--	0.5696	0.0368	0.0271	0.1733	+++-++++-	0.4833
30Y	y	Other	0.7704	0.731	0.791	-0.064	0.0249	0.01004	------+--	0.1743	-0.0107	0.027	0.6925	-++-++++-	0.04764
94Amb	amb	Other	0.3089	0.225	0.366	0.0586	0.0229	0.01043	+++++-+-+	0.1041	0.0339	0.0239	0.1554	+++++---+	0.1651
71Ref	ref	Other	0.2543	0.191	0.289	0.057	0.0242	0.0184	+++++---+	0.01395	0.0323	0.0251	0.1986	+++++---+	0.01093
14Ref	ref	Other	0.2563	0.193	0.29	0.0528	0.0242	0.02873	+++++---+	0.01378	0.0284	0.0251	0.258	+++++---+	0.01103
75Ref	ref	Other	0.4985	0.477	0.504	0.044	0.0211	0.03692	+++++--++	0.3315	0.013	0.0223	0.5588	+++-+---+	0.1803
14M	m	Other	0.9318	0.894	0.969	-0.0844	0.0416	0.04246	---+-+++-	0.2375	-0.0444	0.0425	0.2964	---+-+++-	0.1648
66Ref	ref	Other	0.9318	0.919	0.943	-0.0827	0.0417	0.04734	-----+---	0.8113	-0.0402	0.0427	0.3463	-----+---	0.8264
67Ref	ref	Other	0.9318	0.919	0.943	-0.0827	0.0417	0.04734	-----+---	0.8113	-0.0402	0.0427	0.3463	-----+---	0.8264
9Ref	ref	Other	0.9142	0.909	0.925	-0.0719	0.0372	0.05299	++---+---	0.4861	-0.0263	0.0382	0.4906	++++-+---	0.4572
56L	l	Other	0.0472	0.0396	0.0826	0.0926	0.0495	0.06107	++++--++-	0.1052	0.0822	0.0509	0.1059	+++-+-++-	0.1978
37Ref	ref	Other	0.9437	0.933	0.958	-0.0848	0.0458	0.06419	-+-------	0.9849	-0.042	0.0466	0.3679	++-------	0.9902
55Ref	ref	Other	0.6767	0.657	0.737	0.0413	0.0226	0.06761	-++++-+++	0.07676	-0.0029	0.0246	0.9066	+-+++-+++	0.154
28Ref	ref	Other	0.946	0.938	0.961	-0.084	0.0469	0.07351	---------	0.9924	-0.0415	0.0478	0.3856	-+-------	0.9959
46Ref	ref	Other	0.946	0.938	0.961	-0.084	0.0469	0.07351	---------	0.9924	-0.0415	0.0478	0.3856	-+-------	0.9959
47Ref	ref	Other	0.946	0.938	0.961	-0.084	0.0469	0.07351	---------	0.9924	-0.0415	0.0478	0.3856	-+-------	0.9959
52Ref	ref	Other	0.946	0.938	0.961	-0.084	0.0469	0.07351	---------	0.9924	-0.0415	0.0478	0.3856	-+-------	0.9959
26L	l	Other	0.7593	0.69	0.882	-0.0432	0.0251	0.08449	---+-+-+-	0.8909	-0.0298	0.0263	0.2557	---+-+-+-	0.877
94Ref	ref	Other	0.9284	0.881	0.97	-0.0703	0.0409	0.08567	---+-+++-	0.2565	-0.0289	0.0419	0.4907	---+-+++-	0.1729
56Ref	ref	Other	0.9843	0.979	0.991	-0.1407	0.0838	0.09336	-----+---	0.1469	-0.1053	0.085	0.2156	----++--+	0.187
70E	e	Other	0.0498	0.0423	0.0858	0.0731	0.0484	0.1309	++++--++-	0.08143	0.0643	0.0497	0.1958	+++-+-++-	0.159
71D	d	Other	0.0498	0.0423	0.0858	0.0731	0.0484	0.1309	++++--++-	0.08143	0.0643	0.0497	0.1958	+++-+-++-	0.159
53Ref	ref	Other	0.65	0.633	0.691	0.0332	0.0221	0.1334	-+-++-+++	0.4882	-0.0116	0.024	0.6283	+---+--++	0.4992
77Ref	ref	Other	0.465	0.416	0.476	0.0311	0.0211	0.1418	++++++--+	0.1524	-0.0006	0.0223	0.9783	+++-+---+	0.08168
87Ref	ref	Other	0.3281	0.288	0.373	0.0325	0.0224	0.1464	+++++--++	0.009801	0.0064	0.0234	0.7855	+-+++--++	0.005955
38Ref	ref	Other	0.5117	0.447	0.531	0.0305	0.0211	0.1488	++++++--+	0.3227	-0.0027	0.0224	0.9025	++++++---	0.246
70Ref	ref	Other	0.553	0.536	0.604	0.0302	0.0212	0.1541	-+++--+++	0.4513	-0.0108	0.0226	0.634	+-----+-+	0.4548
53L	l	Other	0.7475	0.713	0.765	-0.0318	0.0241	0.187	+----++--	0.05607	0.0309	0.0265	0.2436	++---+++-	0.1109
84Q	q	Other	0.7475	0.713	0.765	-0.0318	0.0241	0.187	+----++--	0.05607	0.0309	0.0265	0.2436	++---+++-	0.1109
85L	l	Other	0.7475	0.713	0.765	-0.0318	0.0241	0.187	+----++--	0.05607	0.0309	0.0265	0.2436	++---+++-	0.1109
86E	e	Other	0.7475	0.713	0.765	-0.0318	0.0241	0.187	+----++--	0.05607	0.0309	0.0265	0.2436	++---+++-	0.1109
87L	l	Other	0.7475	0.713	0.765	-0.0318	0.0241	0.187	+----++--	0.05607	0.0309	0.0265	0.2436	++---+++-	0.1109
89T	t	Other	0.7475	0.713	0.765	-0.0318	0.0241	0.187	+----++--	0.05607	0.0309	0.0265	0.2436	++---+++-	0.1109
90T	t	Other	0.7475	0.713	0.765	-0.0318	0.0241	0.187	+----++--	0.05607	0.0309	0.0265	0.2436	++---+++-	0.1109
86Ref	ref	Other	0.5547	0.539	0.606	0.0279	0.0212	0.1893	-+++--+++	0.4729	-0.0132	0.0226	0.5597	+-----+-+	0.4582
9F	f	Other	0.2973	0.231	0.394	0.0287	0.0232	0.2167	--++--++-	0.01149	-0.0002	0.024	0.9918	--+---++-	0.008356
84Ref	ref	Other	0.61	0.6	0.668	0.0261	0.0216	0.2271	-+-+---++	0.259	-0.0173	0.0233	0.4575	+------++	0.2369
85Ref	ref	Other	0.61	0.6	0.668	0.0261	0.0216	0.2271	-+-+---++	0.259	-0.0173	0.0233	0.4575	+------++	0.2369
89Ref	ref	Other	0.61	0.6	0.668	0.0261	0.0216	0.2271	-+-+---++	0.259	-0.0173	0.0233	0.4575	+------++	0.2369
90Ref	ref	Other	0.61	0.6	0.668	0.0261	0.0216	0.2271	-+-+---++	0.259	-0.0173	0.0233	0.4575	+------++	0.2369
57Ref	ref	Other	0.297	0.283	0.332	0.0249	0.023	0.2792	+++++--++	0.0009994	-0.0019	0.0238	0.937	+-+++--++	0.0003858
13A	a	Other	0.3568	0.251	0.402	-0.0212	0.0222	0.3393	-+--+++--	0.3165	0.0029	0.024	0.9035	+++-+++--	0.5948
26Y	y	Other	0.3568	0.251	0.402	-0.0212	0.0222	0.3393	-+--+++--	0.3165	0.0029	0.024	0.9035	+++-+++--	0.5948
45E	e	Other	0.3465	0.25	0.388	-0.0209	0.0223	0.3492	+++-+++--	0.3358	0.0051	0.0242	0.8337	+++--++--	0.5852
66D	d	Other	0.3006	0.263	0.336	0.0193	0.023	0.4013	+---+++++	0.8688	-0.0049	0.0238	0.8372	-+--++-+-	0.6337
67I	i	Other	0.3006	0.263	0.336	0.0193	0.023	0.4013	+---+++++	0.8688	-0.0049	0.0238	0.8372	-+--++-+-	0.6337
30Ref	ref	Other	0.4376	0.403	0.501	0.0162	0.0212	0.4466	-++++---+	0.01807	-0.0178	0.0224	0.4276	+--+----+	0.02651
86G	g	Other	0.0844	0.075	0.105	-0.0273	0.0378	0.4692	-+-+++-++	0.04425	-0.0478	0.0383	0.2128	+--+++-++	0.03115
15Ref	ref	Other	0.9837	0.976	0.994	-0.0599	0.0839	0.475	+----+---	0.8646	-0.0168	0.0844	0.8423	-+---+--+	0.9108
16Ref	ref	Other	0.9837	0.976	0.994	-0.0599	0.0839	0.475	+----+---	0.8646	-0.0168	0.0844	0.8423	-+---+--+	0.9108
17Ref	ref	Other	0.9837	0.976	0.994	-0.0599	0.0839	0.475	+----+---	0.8646	-0.0168	0.0844	0.8423	-+---+--+	0.9108
18Ref	ref	Other	0.9837	0.976	0.994	-0.0599	0.0839	0.475	+----+---	0.8646	-0.0168	0.0844	0.8423	-+---+--+	0.9108
19Ref	ref	Other	0.9837	0.976	0.994	-0.0599	0.0839	0.475	+----+---	0.8646	-0.0168	0.0844	0.8423	-+---+--+	0.9108
20Ref	ref	Other	0.9837	0.976	0.994	-0.0599	0.0839	0.475	+----+---	0.8646	-0.0168	0.0844	0.8423	-+---+--+	0.9108
72Ref	ref	Other	0.9837	0.976	0.994	-0.0599	0.0839	0.475	+----+---	0.8646	-0.0168	0.0844	0.8423	-+---+--+	0.9108
73Ref	ref	Other	0.9837	0.976	0.994	-0.0599	0.0839	0.475	+----+---	0.8646	-0.0168	0.0844	0.8423	-+---+--+	0.9108
76Ref	ref	Other	0.9837	0.976	0.994	-0.0599	0.0839	0.475	+----+---	0.8646	-0.0168	0.0844	0.8423	-+---+--+	0.9108
78Ref	ref	Other	0.9837	0.976	0.994	-0.0599	0.0839	0.475	+----+---	0.8646	-0.0168	0.0844	0.8423	-+---+--+	0.9108
79Ref	ref	Other	0.9837	0.976	0.994	-0.0599	0.0839	0.475	+----+---	0.8646	-0.0168	0.0844	0.8423	-+---+--+	0.9108
80Ref	ref	Other	0.9837	0.976	0.994	-0.0599	0.0839	0.475	+----+---	0.8646	-0.0168	0.0844	0.8423	-+---+--+	0.9108
5Amb	amb	Other	0.9893	0.985	0.997	-0.07	0.1066	0.5115	+----+--+	0.7495	-0.0355	0.1071	0.7404	-+---+--+	0.7988
10Ref	ref	Other	0.9817	0.966	0.994	-0.0524	0.08	0.5124	+----+--+	0.9375	-0.0083	0.0804	0.9175	-+---+-++	0.9616
11Ref	ref	Other	0.9817	0.966	0.994	-0.0524	0.08	0.5124	+----+--+	0.9375	-0.0083	0.0804	0.9175	-+---+-++	0.9616
12Ref	ref	Other	0.9817	0.966	0.994	-0.0524	0.08	0.5124	+----+--+	0.9375	-0.0083	0.0804	0.9175	-+---+-++	0.9616
81Ref	ref	Other	0.9817	0.966	0.994	-0.0524	0.08	0.5124	+----+--+	0.9375	-0.0083	0.0804	0.9175	-+---+-++	0.9616
82Ref	ref	Other	0.9817	0.966	0.994	-0.0524	0.08	0.5124	+----+--+	0.9375	-0.0083	0.0804	0.9175	-+---+-++	0.9616
83Ref	ref	Other	0.9817	0.966	0.994	-0.0524	0.08	0.5124	+----+--+	0.9375	-0.0083	0.0804	0.9175	-+---+-++	0.9616
88Ref	ref	Other	0.9817	0.966	0.994	-0.0524	0.08	0.5124	+----+--+	0.9375	-0.0083	0.0804	0.9175	-+---+-++	0.9616
91Ref	ref	Other	0.9817	0.966	0.994	-0.0524	0.08	0.5124	+----+--+	0.9375	-0.0083	0.0804	0.9175	-+---+-++	0.9616
92Ref	ref	Other	0.9817	0.966	0.994	-0.0524	0.08	0.5124	+----+--+	0.9375	-0.0083	0.0804	0.9175	-+---+-++	0.9616
93Ref	ref	Other	0.9817	0.966	0.994	-0.0524	0.08	0.5124	+----+--+	0.9375	-0.0083	0.0804	0.9175	-+---+-++	0.9616
57S	s	Other	0.0525	0.0054	0.0748	0.0371	0.059	0.529	+++++++--	0.577	0.0288	0.0608	0.6355	++-++++--	0.6805
95Amb	amb	Other	0.9893	0.985	0.997	-0.062	0.1063	0.5598	+----+--+	0.7357	-0.0274	0.1069	0.7978	-+---+--+	0.7863
6Amb	amb	Other	0.4169	0.282	0.492	-0.0119	0.0218	0.5852	++--+++--	0.09425	0.0063	0.0231	0.7854	++--+++--	0.21
7Amb	amb	Other	0.4169	0.282	0.492	-0.0119	0.0218	0.5852	++--+++--	0.09425	0.0063	0.0231	0.7854	++--+++--	0.21
8Amb	amb	Other	0.4169	0.282	0.492	-0.0119	0.0218	0.5852	++--+++--	0.09425	0.0063	0.0231	0.7854	++--+++--	0.21
87F	f	Other	0.3525	0.304	0.462	-0.0112	0.0222	0.6132	---+-++++	0.2514	-0.0455	0.0231	0.0485	-----++--	0.1182
6Ref	ref	Other	0.873	0.834	0.956	-0.0163	0.0329	0.62	-+++---+-	0.4005	-0.0168	0.0353	0.6335	+-++---+-	0.4322
7Ref	ref	Other	0.873	0.834	0.956	-0.0163	0.0329	0.62	-+++---+-	0.4005	-0.0168	0.0353	0.6335	+-++---+-	0.4322
8Ref	ref	Other	0.873	0.834	0.956	-0.0163	0.0329	0.62	-+++---+-	0.4005	-0.0168	0.0353	0.6335	+-++---+-	0.4322
13Amb	amb	Other	0.0529	0.0376	0.0696	0.0156	0.0483	0.7465	+--+++++-	0.57	-0.0049	0.0492	0.9203	-+-++++--	0.5815
14Amb	amb	Other	0.0529	0.0376	0.0696	0.0156	0.0483	0.7465	+--+++++-	0.57	-0.0049	0.0492	0.9203	-+-++++--	0.5815
15Amb	amb	Other	0.0529	0.0376	0.0696	0.0156	0.0483	0.7465	+--+++++-	0.57	-0.0049	0.0492	0.9203	-+-++++--	0.5815
16Amb	amb	Other	0.0529	0.0376	0.0696	0.0156	0.0483	0.7465	+--+++++-	0.57	-0.0049	0.0492	0.9203	-+-++++--	0.5815
17Amb	amb	Other	0.0529	0.0376	0.0696	0.0156	0.0483	0.7465	+--+++++-	0.57	-0.0049	0.0492	0.9203	-+-++++--	0.5815
18Amb	amb	Other	0.0529	0.0376	0.0696	0.0156	0.0483	0.7465	+--+++++-	0.57	-0.0049	0.0492	0.9203	-+-++++--	0.5815
19Amb	amb	Other	0.0529	0.0376	0.0696	0.0156	0.0483	0.7465	+--+++++-	0.57	-0.0049	0.0492	0.9203	-+-++++--	0.5815
20Amb	amb	Other	0.0529	0.0376	0.0696	0.0156	0.0483	0.7465	+--+++++-	0.57	-0.0049	0.0492	0.9203	-+-++++--	0.5815
70Amb	amb	Other	0.0529	0.0376	0.0696	0.0156	0.0483	0.7465	+--+++++-	0.57	-0.0049	0.0492	0.9203	-+-++++--	0.5815
71Amb	amb	Other	0.0529	0.0376	0.0696	0.0156	0.0483	0.7465	+--+++++-	0.57	-0.0049	0.0492	0.9203	-+-++++--	0.5815
72Amb	amb	Other	0.0529	0.0376	0.0696	0.0156	0.0483	0.7465	+--+++++-	0.57	-0.0049	0.0492	0.9203	-+-++++--	0.5815
73Amb	amb	Other	0.0529	0.0376	0.0696	0.0156	0.0483	0.7465	+--+++++-	0.57	-0.0049	0.0492	0.9203	-+-++++--	0.5815
74Amb	amb	Other	0.0529	0.0376	0.0696	0.0156	0.0483	0.7465	+--+++++-	0.57	-0.0049	0.0492	0.9203	-+-++++--	0.5815
75Amb	amb	Other	0.0529	0.0376	0.0696	0.0156	0.0483	0.7465	+--+++++-	0.57	-0.0049	0.0492	0.9203	-+-++++--	0.5815
76Amb	amb	Other	0.0529	0.0376	0.0696	0.0156	0.0483	0.7465	+--+++++-	0.57	-0.0049	0.0492	0.9203	-+-++++--	0.5815
77Amb	amb	Other	0.0529	0.0376	0.0696	0.0156	0.0483	0.7465	+--+++++-	0.57	-0.0049	0.0492	0.9203	-+-++++--	0.5815
78Amb	amb	Other	0.0529	0.0376	0.0696	0.0156	0.0483	0.7465	+--+++++-	0.57	-0.0049	0.0492	0.9203	-+-++++--	0.5815
79Amb	amb	Other	0.0529	0.0376	0.0696	0.0156	0.0483	0.7465	+--+++++-	0.57	-0.0049	0.0492	0.9203	-+-++++--	0.5815
80Amb	amb	Other	0.0529	0.0376	0.0696	0.0156	0.0483	0.7465	+--+++++-	0.57	-0.0049	0.0492	0.9203	-+-++++--	0.5815
45Ref	ref	Other	0.9127	0.894	0.967	-0.01	0.0377	0.7912	-++++--+-	0.3477	-0.0206	0.0411	0.6172	+-+++--+-	0.4337
37D	d	Other	0.0152	0.0011	0.0253	-0.0209	0.0942	0.8242	---++++++	0.4277	-0.0367	0.0966	0.7038	---++++++	0.232
28S	s	Other	0.2487	0.186	0.272	0.0044	0.0246	0.8585	+---++---	0.3498	-0.0215	0.0254	0.3979	-+---+---	0.3064
30S	s	Other	0.2487	0.186	0.272	0.0044	0.0246	0.8585	+---++---	0.3498	-0.0215	0.0254	0.3979	-+---+---	0.3064
37I	i	Other	0.2487	0.186	0.272	0.0044	0.0246	0.8585	+---++---	0.3498	-0.0215	0.0254	0.3979	-+---+---	0.3064
46E	e	Other	0.2487	0.186	0.272	0.0044	0.0246	0.8585	+---++---	0.3498	-0.0215	0.0254	0.3979	-+---+---	0.3064
47F	f	Other	0.2487	0.186	0.272	0.0044	0.0246	0.8585	+---++---	0.3498	-0.0215	0.0254	0.3979	-+---+---	0.3064
52L	l	Other	0.2487	0.186	0.272	0.0044	0.0246	0.8585	+---++---	0.3498	-0.0215	0.0254	0.3979	-+---+---	0.3064
55L	l	Other	0.2487	0.186	0.272	0.0044	0.0246	0.8585	+---++---	0.3498	-0.0215	0.0254	0.3979	-+---+---	0.3064
71K	k	Other	0.2487	0.186	0.272	0.0044	0.0246	0.8585	+---++---	0.3498	-0.0215	0.0254	0.3979	-+---+---	0.3064
74A	a	Other	0.2487	0.186	0.272	0.0044	0.0246	0.8585	+---++---	0.3498	-0.0215	0.0254	0.3979	-+---+---	0.3064
10Amb	amb	Other	0.067	0.0386	0.0941	0.0077	0.0436	0.8589	+--+++++-	0.3617	-0.0116	0.0445	0.7938	---+++++-	0.2415
11Amb	amb	Other	0.067	0.0386	0.0941	0.0077	0.0436	0.8589	+--+++++-	0.3617	-0.0116	0.0445	0.7938	---+++++-	0.2415
12Amb	amb	Other	0.067	0.0386	0.0941	0.0077	0.0436	0.8589	+--+++++-	0.3617	-0.0116	0.0445	0.7938	---+++++-	0.2415
81Amb	amb	Other	0.067	0.0386	0.0941	0.0077	0.0436	0.8589	+--+++++-	0.3617	-0.0116	0.0445	0.7938	---+++++-	0.2415
82Amb	amb	Other	0.067	0.0386	0.0941	0.0077	0.0436	0.8589	+--+++++-	0.3617	-0.0116	0.0445	0.7938	---+++++-	0.2415
83Amb	amb	Other	0.067	0.0386	0.0941	0.0077	0.0436	0.8589	+--+++++-	0.3617	-0.0116	0.0445	0.7938	---+++++-	0.2415
84Amb	amb	Other	0.067	0.0386	0.0941	0.0077	0.0436	0.8589	+--+++++-	0.3617	-0.0116	0.0445	0.7938	---+++++-	0.2415
85Amb	amb	Other	0.067	0.0386	0.0941	0.0077	0.0436	0.8589	+--+++++-	0.3617	-0.0116	0.0445	0.7938	---+++++-	0.2415
86Amb	amb	Other	0.067	0.0386	0.0941	0.0077	0.0436	0.8589	+--+++++-	0.3617	-0.0116	0.0445	0.7938	---+++++-	0.2415
87Amb	amb	Other	0.067	0.0386	0.0941	0.0077	0.0436	0.8589	+--+++++-	0.3617	-0.0116	0.0445	0.7938	---+++++-	0.2415
88Amb	amb	Other	0.067	0.0386	0.0941	0.0077	0.0436	0.8589	+--+++++-	0.3617	-0.0116	0.0445	0.7938	---+++++-	0.2415
89Amb	amb	Other	0.067	0.0386	0.0941	0.0077	0.0436	0.8589	+--+++++-	0.3617	-0.0116	0.0445	0.7938	---+++++-	0.2415
90Amb	amb	Other	0.067	0.0386	0.0941	0.0077	0.0436	0.8589	+--+++++-	0.3617	-0.0116	0.0445	0.7938	---+++++-	0.2415
91Amb	amb	Other	0.067	0.0386	0.0941	0.0077	0.0436	0.8589	+--+++++-	0.3617	-0.0116	0.0445	0.7938	---+++++-	0.2415
92Amb	amb	Other	0.067	0.0386	0.0941	0.0077	0.0436	0.8589	+--+++++-	0.3617	-0.0116	0.0445	0.7938	---+++++-	0.2415
93Amb	amb	Other	0.067	0.0386	0.0941	0.0077	0.0436	0.8589	+--+++++-	0.3617	-0.0116	0.0445	0.7938	---+++++-	0.2415
9Amb	amb	Other	0.067	0.0386	0.0941	0.0077	0.0436	0.8589	+--+++++-	0.3617	-0.0116	0.0445	0.7938	---+++++-	0.2415
13Ref	ref	Other	0.8903	0.85	0.956	-0.0061	0.0343	0.8598	-+++---+-	0.3609	-0.0084	0.037	0.821	+-++---+-	0.3521
57D	d	Other	0.7397	0.711	0.765	0.0005	0.0239	0.9835	---+++++-	0.09806	-0.0183	0.0245	0.4558	----++++-	0.2304
HLA-DRB1
13H	h	Other	0.3009	0.226	0.337	-0.1408	0.024	4.316e-09	---------	0.6029
33H	h	Other	0.3009	0.226	0.337	-0.1408	0.024	4.316e-09	---------	0.6029
11V	v	Other	0.3123	0.244	0.347	-0.1363	0.0236	8.217e-09	---------	0.4474	-0.0046	0.0989	0.963	---++-+-+	0.07314
70Ref	ref	Other	0.7842	0.681	0.842	-0.0992	0.0269	0.0002283	-+-------	0.8895	-0.0595	0.028	0.03362	+-+-++---	0.9041
71Ref	ref	Other	0.7311	0.641	0.804	0.0862	0.0247	0.0004846	+++++---+	0.005514	0.0719	0.0249	0.003852	+++++---+	0.006094
9Ref	ref	Other	0.6773	0.618	0.71	0.0798	0.0232	0.0005706	++++--+++	0.3551	0.0446	0.0242	0.0656	-+++--+++	0.2316
33Ref	ref	Other	0.9727	0.966	0.985	0.2461	0.0723	0.0006655	-++++++++	0.7633	0.1571	0.0744	0.0348	+--++++++	0.7143
28Ref	ref	Other	0.4898	0.397	0.527	0.068	0.0216	0.00165	+++++---+	0.01958	0.0411	0.0222	0.06488	++++----+	0.009455
67F	f	Other	0.2397	0.17	0.327	0.0825	0.0264	0.001784	+++-+-+++	0.2678	0.0578	0.0268	0.03102	+++-+-++-	0.3291
71K	k	Other	0.435	0.311	0.48	-0.0684	0.0222	0.00205	-----+---	0.2731	-0.027	0.0236	0.2526	+----+---	0.3579
91Amb	amb	Other	0.3246	0.192	0.383	0.0708	0.0232	0.002234	+-+++++++	0.4685	0.0484	0.0235	0.03963	-+-+++-++	0.3825
92Amb	amb	Other	0.3246	0.192	0.383	0.0707	0.0232	0.002263	+-+++++++	0.4678	0.0483	0.0235	0.04002	-+-+++-++	0.382
93Amb	amb	Other	0.3246	0.192	0.383	0.0707	0.0232	0.002263	+-+++++++	0.4678	0.0483	0.0235	0.04002	-+-+++-++	0.382
37Y	y	Other	0.4887	0.463	0.516	-0.0658	0.0217	0.002427	------+--	0.2479	0.0343	0.0293	0.2418	+++---++-	0.1059
9E	e	Other	0.8123	0.782	0.857	-0.0813	0.0275	0.003086	-+---+---	0.7726	-0.0348	0.029	0.23	++---+---	0.8167
57V	v	Other	0.3147	0.256	0.34	0.0672	0.0232	0.003851	+-+++++++	0.5872	0.0449	0.0236	0.05721	-+++-+--+	0.5154
60S	s	Other	0.3147	0.256	0.34	0.0672	0.0232	0.003851	+-+++++++	0.5872	0.0449	0.0236	0.05721	-+++-+--+	0.5154
78V	v	Other	0.2884	0.216	0.311	0.0633	0.0238	0.007935	+-++-+-++	0.267	0.0409	0.0242	0.09054	-+++-+--+	0.2326
31Ref	ref	Other	0.2415	0.22	0.268	0.0648	0.0253	0.01025	+++++---+	0.0001148	0.0435	0.0256	0.08906	+++++---+	0.0001118
88Amb	amb	Other	0.301	0.189	0.345	0.0604	0.0235	0.01033	+-++++-++	0.6828	0.0381	0.0239	0.1104	-+-++--++	0.582
89Amb	amb	Other	0.301	0.189	0.345	0.0604	0.0235	0.01033	+-++++-++	0.6828	0.0381	0.0239	0.1104	-+-++--++	0.582
90Amb	amb	Other	0.301	0.189	0.345	0.0604	0.0235	0.01033	+-++++-++	0.6828	0.0381	0.0239	0.1104	-+-++--++	0.582
37Ref	ref	Other	0.4899	0.47	0.525	0.055	0.0216	0.01102	+++-+-+++	0.5449	0.0272	0.0222	0.2204	+++-+-+++	0.5444
87Amb	amb	Other	0.301	0.189	0.345	0.0597	0.0235	0.0112	+-++++-++	0.6795	0.0375	0.0239	0.1167	-+-++--++	0.5794
30Y	y	Other	0.9143	0.876	0.944	-0.0957	0.0386	0.01311	---+-+---	0.4478	-0.0539	0.0394	0.172	---+-+++-	0.3155
37F	f	Other	0.3137	0.214	0.355	0.0576	0.0233	0.01329	+-++-++++	0.2191	0.0353	0.0236	0.1352	-+-+-+--+	0.1767
28D	d	Other	0.9143	0.876	0.944	-0.095	0.0386	0.01386	---+-+---	0.4533	-0.0529	0.0394	0.18	---+-+++-	0.3223
67Ref	ref	Other	0.6762	0.6	0.721	-0.0564	0.0232	0.01488	+++-+----	0.107	-0.0023	0.0253	0.9284	+++++----	0.08758
13Ref	ref	Other	0.2543	0.23	0.282	0.0594	0.0248	0.01657	+++++---+	0.0002863	0.0375	0.0251	0.1355	+++++---+	0.0002523
13G	g	Other	0.0792	0.0712	0.131	0.0947	0.0395	0.01659	+++-+-+++	0.8638	0.0756	0.0397	0.05701	+++-+-+++	0.8485
16Y	y	Other	0.0792	0.0712	0.131	0.0947	0.0395	0.01659	+++-+-+++	0.8638	0.0756	0.0397	0.05701	+++-+-+++	0.8485
11G	g	Other	0.2687	0.18	0.297	0.0579	0.0243	0.0173	+-++-+-++	0.3264	0.0363	0.0247	0.1406	-+++----+	0.2499
13Y	y	Other	0.2687	0.18	0.297	0.0579	0.0243	0.0173	+-++-+-++	0.3264	0.0363	0.0247	0.1406	-+++----+	0.2499
14K	k	Other	0.2687	0.18	0.297	0.0579	0.0243	0.0173	+-++-+-++	0.3264	0.0363	0.0247	0.1406	-+++----+	0.2499
25Q	q	Other	0.2687	0.18	0.297	0.0579	0.0243	0.0173	+-++-+-++	0.3264	0.0363	0.0247	0.1406	-+++----+	0.2499
30L	l	Other	0.2687	0.18	0.297	0.0579	0.0243	0.0173	+-++-+-++	0.3264	0.0363	0.0247	0.1406	-+++----+	0.2499
74Q	q	Other	0.2687	0.18	0.297	0.0579	0.0243	0.0173	+-++-+-++	0.3264	0.0363	0.0247	0.1406	-+++----+	0.2499
74L	l	Other	0.0509	0.044	0.0868	0.112	0.0488	0.02175	+++-+-++-	0.27	0.0934	0.0489	0.05607	+++-+-++-	0.2862
94Amb	amb	Other	0.6161	0.576	0.642	0.0506	0.0222	0.02281	+-+-+-+++	0.6832	0.0219	0.0228	0.3385	-+----+++	0.5862
74Ref	ref	Other	0.8747	0.863	0.908	-0.0715	0.0327	0.02857	-----+---	0.7919	-0.0391	0.0333	0.2403	+----++--	0.8376
26Ref	ref	Other	0.2615	0.241	0.293	0.0537	0.0245	0.02873	+++++---+	0.005987	0.0317	0.0248	0.2015	+++++---+	0.004293
11Ref	ref	Other	0.2213	0.187	0.257	0.0538	0.026	0.03863	+++++---+	0.0002937	0.0323	0.0263	0.2195	+++++---+	0.0002376
30Ref	ref	Other	0.2213	0.187	0.257	0.0538	0.026	0.03863	+++++---+	0.0002937	0.0323	0.0263	0.2195	+++++---+	0.0002376
5Ref	ref	Other	0.0186	0.0085	0.0214	0.1569	0.0829	0.0585	--+-+++++	0.7082	0.1386	0.0831	0.09511	--+-+++++	0.7134
95Ref	ref	Other	0.0186	0.0085	0.0214	0.1569	0.0829	0.0585	--+-+++++	0.7082	0.1386	0.0831	0.09511	--+-+++++	0.7134
57S	s	Other	0.0774	0.0585	0.102	0.0689	0.04	0.08522	++++--+++	0.4757	0.0653	0.04	0.1031	+++---+++	0.4881
70D	d	Other	0.6375	0.581	0.749	0.0392	0.0229	0.08689	-++++++++	0.44	0.0039	0.0237	0.8707	--+-+++-+	0.5916
85A	a	Other	0.0544	0.0437	0.0949	0.0794	0.0482	0.0993	+++-++-++	0.8917	0.0601	0.0483	0.2132	+++-++-++	0.8775
26F	f	Other	0.9188	0.908	0.943	-0.0643	0.0399	0.1067	--+-+----	0.9919	-0.0206	0.0407	0.6118	--+-+++--	0.9851
86V	v	Other	0.7089	0.691	0.794	-0.037	0.0238	0.1194	--+--++--	0.5023	-0.0527	0.0239	0.02792	--+--+---	0.4668
57Ref	ref	Other	0.9459	0.931	0.963	-0.071	0.0471	0.1315	-+-+++---	0.1865	-0.0344	0.0475	0.4694	+--+++--+	0.1804
73G	g	Other	0.4846	0.423	0.517	0.0325	0.0218	0.1356	+----+-++	0.1162	0.0048	0.0223	0.8305	-+---+---	0.04946
31F	f	Other	0.9818	0.975	0.99	-0.1211	0.0832	0.1455	+----++--	0.5821	-0.0802	0.0835	0.3369	-++--+++-	0.5762
58E	e	Other	0.1625	0.0812	0.224	0.0451	0.0313	0.1493	+++-+-++-	0.4008	0.0196	0.0316	0.5346	+++-+-+--	0.4357
73Ref	ref	Other	0.9226	0.912	0.944	-0.0583	0.0407	0.1515	-+----+--	0.9389	-0.0154	0.0415	0.7103	+-----+--	0.9429
47F	f	Other	0.7342	0.71	0.78	0.0318	0.0246	0.1969	---+-++++	0.03798	-0.0139	0.0259	0.593	-----++++	0.01118
87Ref	ref	Other	0.9738	0.952	0.992	-0.082	0.0684	0.2305	-+-+++---	0.8289	-0.0407	0.0688	0.554	+--+++--+	0.858
88Ref	ref	Other	0.9738	0.952	0.992	-0.082	0.0684	0.2305	-+-+++---	0.8289	-0.0407	0.0688	0.554	+--+++--+	0.858
89Ref	ref	Other	0.9738	0.952	0.992	-0.082	0.0684	0.2305	-+-+++---	0.8289	-0.0407	0.0688	0.554	+--+++--+	0.858
90Ref	ref	Other	0.9738	0.952	0.992	-0.082	0.0684	0.2305	-+-+++---	0.8289	-0.0407	0.0688	0.554	+--+++--+	0.858
47Ref	ref	Other	0.7706	0.718	0.786	0.0304	0.0258	0.2385	++-+----+	0.3576	0.0955	0.0275	0.0005085	++++--+++	0.3943
71E	e	Other	0.2278	0.204	0.296	-0.0304	0.0259	0.2403	---+-+--+	0.02565	-0.0442	0.026	0.08907	---+-+--+	0.0527
11D	d	Other	0.0235	0.0135	0.0372	0.0844	0.0723	0.2432	+++++++-+	0.7884	0.0648	0.0724	0.3705	+++++++-+	0.7996
28H	h	Other	0.0235	0.0135	0.0372	0.0844	0.0723	0.2432	+++++++-+	0.7884	0.0648	0.0724	0.3705	+++++++-+	0.7996
30G	g	Other	0.0235	0.0135	0.0372	0.0844	0.0723	0.2432	+++++++-+	0.7884	0.0648	0.0724	0.3705	+++++++-+	0.7996
9K	k	Other	0.0235	0.0135	0.0372	0.0844	0.0723	0.2432	+++++++-+	0.7884	0.0648	0.0724	0.3705	+++++++-+	0.7996
7Amb	amb	Other	0.0233	0.0079	0.0337	-0.0819	0.0748	0.2739	-+---++--	0.3135	-0.0995	0.0751	0.1849	+----++--	0.3305
92Ref	ref	Other	0.9675	0.95	0.992	-0.066	0.0621	0.2883	---+-----	0.9582	-0.0259	0.0624	0.6781	++-++----	0.9767
93Ref	ref	Other	0.9675	0.95	0.992	-0.066	0.0621	0.2883	---+-----	0.9582	-0.0259	0.0624	0.6781	++-++----	0.9767
91Ref	ref	Other	0.9675	0.95	0.992	-0.064	0.0621	0.3027	+--+-----	0.9546	-0.0239	0.0624	0.7024	++-++----	0.9745
67I	i	Other	0.693	0.683	0.709	0.0234	0.0236	0.3215	---++++++	0.2471	-0.0129	0.0244	0.597	------+-+	0.2862
86Ref	ref	Other	0.7959	0.758	0.824	0.0257	0.0269	0.3393	+++-+---+	0.4295	0.0425	0.027	0.1161	+++-+-+-+	0.5127
11P	p	Other	0.3076	0.264	0.338	0.021	0.0234	0.3701	--+-++++-	0.01675	-0.003	0.0238	0.8992	----++++-	0.02019
13R	r	Other	0.3076	0.264	0.338	0.021	0.0234	0.3701	--+-++++-	0.01675	-0.003	0.0238	0.8992	----++++-	0.02019
32Ref	ref	Other	0.9212	0.89	0.936	0.0338	0.0402	0.3999	+-+---++-	0.2218	0.0814	0.0409	0.04675	-+++--+++	0.1967
32H	h	Other	0.498	0.473	0.559	-0.0166	0.0216	0.4434	---+++--+	0.09663	-0.0475	0.0222	0.03268	---+++---	0.07119
37L	l	Other	0.0313	0.0281	0.0474	0.0423	0.0613	0.4901	----+++++	0.7769	0.0234	0.0614	0.7032	----++-++	0.7442
38L	l	Other	0.0313	0.0281	0.0474	0.0423	0.0613	0.4901	----+++++	0.7769	0.0234	0.0614	0.7032	----++-++	0.7442
30H	h	Other	0.0313	0.0281	0.0474	0.0422	0.0613	0.4909	----+++++	0.7772	0.0233	0.0614	0.7041	----++-++	0.7445
10E	e	Other	0.0155	0.0116	0.0214	-0.0574	0.0903	0.525	----+-+-+	0.09708	-0.0747	0.0903	0.4082	----+-+-+	0.09027
30R	r	Other	0.0155	0.0116	0.0214	-0.0574	0.0903	0.525	----+-+-+	0.09708	-0.0747	0.0903	0.4082	----+-+-+	0.09027
31V	v	Other	0.0155	0.0116	0.0214	-0.0574	0.0903	0.525	----+-+-+	0.09708	-0.0747	0.0903	0.4082	----+-+-+	0.09027
38A	a	Other	0.0155	0.0116	0.0214	-0.0574	0.0903	0.525	----+-+-+	0.09708	-0.0747	0.0903	0.4082	----+-+-+	0.09027
40Y	y	Other	0.0155	0.0116	0.0214	-0.0574	0.0903	0.525	----+-+-+	0.09708	-0.0747	0.0903	0.4082	----+-+-+	0.09027
78Ref	ref	Other	0.9762	0.972	0.992	-0.0422	0.0712	0.5539	-+--++---	0.9383	-0.0011	0.0716	0.9873	++--++--+	0.9531
94Ref	ref	Other	0.8612	0.842	0.887	-0.0173	0.0311	0.5777	+++-+----	0.4331	0.0226	0.0318	0.4771	+++-+-+-+	0.4077
12Ref	ref	Other	0.8464	0.808	0.871	-0.0165	0.0304	0.5869	+------++	0.2188	0.0332	0.0315	0.2916	-+++---++	0.2843
10Y	y	Other	0.632	0.597	0.697	0.0116	0.0226	0.6059	-+-+++++-	0.5803	-0.0282	0.0235	0.2305	+---++-+-	0.497
11S	s	Other	0.632	0.597	0.697	0.0116	0.0226	0.6059	-+-+++++-	0.5803	-0.0282	0.0235	0.2305	+---++-+-	0.497
12T	t	Other	0.632	0.597	0.697	0.0116	0.0226	0.6059	-+-+++++-	0.5803	-0.0282	0.0235	0.2305	+---++-+-	0.497
70R	r	Other	0.0897	0.0756	0.109	0.0187	0.0382	0.6254	+-+++-+--	0.5018	0.0004	0.0383	0.9925	--+++-+--	0.5237
13S	s	Other	0.5824	0.548	0.642	-0.009	0.022	0.684	-+-++++--	0.3921	-0.0469	0.0229	0.0401	+--+-+---	0.3469
26Y	y	Other	0.2789	0.213	0.304	0.0099	0.0244	0.6853	++-+++--+	0.3696	-0.0128	0.0247	0.6041	-+-+-+---	0.3012
25Ref	ref	Other	0.98	0.975	0.993	-0.031	0.0774	0.6891	-+---+--+	0.9285	0.0102	0.0778	0.8954	+---++--+	0.9446
60Ref	ref	Other	0.9623	0.955	0.977	-0.0215	0.0566	0.7034	-+-+-+--+	0.7411	0.0209	0.0571	0.7138	++-+-+--+	0.7548
10Ref	ref	Other	0.8398	0.799	0.867	-0.0112	0.0299	0.7067	+-+----+-	0.3617	0.0398	0.031	0.1995	-+++---++	0.4303
57A	a	Other	0.0543	0.0383	0.0721	0.0176	0.049	0.7188	+-+++++--	0.5737	0.0007	0.0491	0.9892	-+-++++--	0.5722
60H	h	Other	0.0543	0.0383	0.0721	0.0176	0.049	0.7188	+-+++++--	0.5737	0.0007	0.0491	0.9892	-+-++++--	0.5722
74E	e	Other	0.0986	0.0833	0.115	-0.0128	0.0365	0.7263	+-++++---	0.8442	-0.0011	0.0366	0.976	-+++++---	0.8033
37N	n	Other	0.442	0.38	0.508	-0.0057	0.0218	0.7933	-+-+++--+	0.01383	-0.0345	0.0224	0.123	---+-+--+	0.01228
14Ref	ref	Other	0.9796	0.975	0.993	-0.0191	0.0768	0.8037	-+--++--+	0.857	0.0223	0.0772	0.7723	+---++--+	0.8769
6Amb	amb	Other	0.0362	0.0113	0.0541	-0.012	0.0594	0.84	-+---++-+	0.7389	0.0056	0.0597	0.9252	+----++-+	0.7475
77Ref	ref	Other	0.9838	0.977	0.993	0.0122	0.0901	0.8921	+-+-+-+-+	0.8311	0.0541	0.0905	0.5498	-++-+-+-+	0.8233
71A	a	Other	0.2816	0.217	0.337	0.0015	0.0241	0.9503	------++-	0.03157	-0.0226	0.0245	0.3548	------++-	0.03523
74R	r	Other	0.2593	0.199	0.282	0.001	0.0249	0.9666	++--++---	0.3913	-0.0214	0.0253	0.3978	-+---+---	0.3098
77N	n	Other	0.2593	0.199	0.282	0.001	0.0249	0.9666	++--++---	0.3913	-0.0214	0.0253	0.3978	-+---+---	0.3098
