# Supplementary material for: Fine mapping of the HLA locus in Parkinson’s disease in Europeans
Source: NPJ Parkinsons Dis. 2021 Sep 21;7:84. doi: 10.1038/s41531-021-00231-5 (PMC8455634; doi:10.1038/s41531-021-00231-5)
Supplement: Supplementary file 7 — Supplementary Data 6 [file 41531_2021_231_MOESM7_ESM.xlsx]

## Sheet: Sheet1
Supplementary Table 6: Some previously reported HLA hits in Parkinson's disease
Reported association	Gene	Total cases	Total controls	Ancestry	Type of analysis	Odds ratio	Standard error	p-value	PMID	Comment
DQB1*06	HLA-DQB1	45	6350	European	Chi-square test	NA	NA	0.0003	12944708
rs9275184	HLA-DQB1	857	867	European	Meta-analysis	0.64	NA	9.5e-05	18985386
DRB1*03	HLA-DRB1	528	3430	European	Logistic regression	1.26	0.1	0.0083	20462916
rs3129882	HLA-DRA	3447	3454	European	Meta-analysis	1.26	0.05	1.9e-10	20711177
rs4248166	HLA-DRA	772	2024	European	Logistic regression	1.36	0.1	4.39e-05	21248740
chr6:32588205	HLA-DRB5	5333	12019	European	Meta-analysis	0.7	0.06	2.58e-08	21292315
rs9268515	HLA-DRA	2000	1986	European	Logistic regression	1.25	NA	0.0004	22096524
rs2395163	HLA-DRA	7976	6350	European	Meta-analysis	0.81	0.015	3e-11	22451204
rs660895	HLA-DRB1	7996	36455	European	Meta-analysis	0.86	0.02	0.0001	22807207
rs3129882	HLA-DRA	637	675	Asian	Logistic regression	0.77	0.08	0.018	23083294
DRB1*04:06	HLA-DRB1	567	746	Asian	Meta-analysis	0.118	NA	5e-05	23139797
DRB1∗04:04	HLA-DRB1	2843	2842	European	Meta-analysis	0.65	NA	4e-05	24183452
rs3129882	HLA-DRA	520	520	Iranian	Chi-square test	NA	NA	0.031	25319953
rs9275326	HLA-DRB6	13000	95000	European	Meta-analysis	0.85	0.02	1.23e-13	28892059	GWAS meta analysis, did not perform imputation and proper HLA analysis
11V	HLA-DRB1	1606	1597	European	Logistic regression	0.83	0.05	0.006	30910980
rs112485576	HLA-DRB5	37688	1400000	European	Meta-analysis GWAS	0.85	0.01	6.96e-28	31701892	GWAS meta analysis, did not perform imputation and proper HLA analysis
rs9275152	HLA-DQB1	4783	3066	European (Spanish)	Logistic regression	0.69	0.06	1.92e-08	31660654
