# Supplementary material for: Fine mapping of the HLA locus in Parkinson’s disease in Europeans
Source: NPJ Parkinsons Dis. 2021 Sep 21;7:84. doi: 10.1038/s41531-021-00231-5 (PMC8455634; doi:10.1038/s41531-021-00231-5)
Supplement: Supplementary file 8 — Supplementary Data 7 [file 41531_2021_231_MOESM8_ESM.xlsx]

## Sheet: Sheet1
Supplementary Table 7: Table describing frequencies and accuracy of imputation in a test set of 3,267 individuals with full sequencing data of DRB3, DRB4 and DRB5
"valid.num" - the number of each detected allele; "valid.freq" - the frequency of each detected allele; "ppv" - positive predictive value; "npv" - negative predictive value"
Gene	allele	valid.num	valid.freq	accuracy	sensitivity	specificity	ppv	npv
DRB3	00:00	888	0.549505	0.936881	0.988739	0.873626	0.905155	0.98452
DRB3	01:01	248	0.153465	0.967203	0.810484	0.995614	0.971014	0.966643
DRB3	02:02	375	0.232054	0.965965	0.898667	0.986301	0.951977	0.969889
DRB3	02:24	8	0.0049505	0.996906	0.375	1	1	0.9969
DRB3	03:01	97	0.0600248	0.990718	0.845361	1	1	0.990222
DRB4	00:00	1041	0.640221	0.933579	0.976945	0.85641	0.923429	0.954257
DRB4	01:01	96	0.0590406	0.97294	0.791667	0.984314	0.76	0.986894
DRB4	01:03	489	0.300738	0.932349	0.822086	0.979771	0.946617	0.92758
DRB5	00:00	1339	0.824507	0.975985	0.99776	0.873684	0.973761	0.988095
DRB5	01:01	235	0.144704	0.97968	0.880851	0.9964	0.976415	0.98017
DRB5	01:02e1	16	0.00985222	0.996305	0.75	0.998756	0.857143	0.997516
DRB5	02:02e1	31	0.0190887	0.994458	0.774194	0.998745	0.923077	0.99562
DRB5	02:03e1	1	0.000615764	0.999384	0	1		0.999384
DRB5	02:06	2	0.00123153	0.998768	0	1		0.998768
