# Supplementary material for: Fine mapping of the HLA locus in Parkinson’s disease in Europeans
Source: NPJ Parkinsons Dis. 2021 Sep 21;7:84. doi: 10.1038/s41531-021-00231-5 (PMC8455634; doi:10.1038/s41531-021-00231-5)
Supplement: Supplementary file 9 — Supplementary Data 8 [file 41531_2021_231_MOESM9_ESM.xlsx]

## Sheet: Sheet1
Supplementary Table 8: Allele frequency of imputed HLA-DRB1*04 using HIBAG in Oslo patients
Allele	Frequency
DRB1*04:01	0.09
DRB1*04:02	0.0035
DRB1*04:03	0.0046
DRB1*04:04	0.042
DRB1*04:05	0.0011
DRB1*04:07	0.0046
DRB1*04:08	0.0046
Total	0.15
