# Supplementary material for: Fine mapping of the HLA locus in Parkinson’s disease in Europeans
Source: NPJ Parkinsons Dis. 2021 Sep 21;7:84. doi: 10.1038/s41531-021-00231-5 (PMC8455634; doi:10.1038/s41531-021-00231-5)
Supplement: Supplementary file 10 — Supplementary Data 9 [file 41531_2021_231_MOESM10_ESM.xlsx]

## Sheet: Sheet1
Supplementary Table 9: Sensitivity and Specificity of imputed HLA-DRB1*04 using HIBAG in Oslo patients
	Sensitivity	Specificity
DRB1*04	0.98	0.96
04:01	0.96	0.91
04:04	0.97	0.92
All 04 subtypes	0.92	0.91
